# Supplementary material for: Identifying immunoreactive proteins in brucellin for enhanced brucellosis diagnosis: a proteomic approach
Source: Front Microbiol. 2025 Jul 30;16:1641710. doi: 10.3389/fmicb.2025.1641710 (PMC12343572; doi:10.3389/fmicb.2025.1641710)
Supplement: Supplementary file 1 [file Table_1.xlsx]

## Sheet: Supplementary Table S1-1_ANSES
Supplementary table 1. ANSES Brucellin proteins identified by nLC-ESI-MS/MS and subcellucar localization prediction. Non cytoplasmic proteins are presented in bold
Accession	Description	CELLO	PSORTb	TMHMM	SignalP-5.0	LIPOP	Final Prediction
ENT67754.1	hypothetical protein D627_01470 [Brucella melitensis B115]	Cytoplasmic	Unknown	PredHel=0	OTHER	CYT	CYT
ENT67420.1	hypothetical protein D627_01132 [Brucella melitensis B115]	Cytoplasmic	Unknown	PredHel=1	SP(Sec/SPI)	SpI	NON CYT
ENT68445.1	hypothetical protein D627_00621 [Brucella melitensis B115]	Cytoplasmic/ Periplasmic	Unknown	PredHel=0	OTHER	CYT	CYT
ENT68608.1	hypothetical protein D627_00119 [Brucella melitensis B115]	Cytoplasmic	Unknown	PredHel=0	OTHER	CYT	CYT
WP_004684650.1	MULTISPECIES: peptidoglycan hydrolase inhibitor PhiA [Brucella]	Cytoplasmic	Unknown	PredHel=0	TAT(Tat/SPI)	SpI	NON CYT
WP_004681883.1	MULTISPECIES: bacterioferritin [Brucella]	Cytoplasmic	Cytoplasmic	PredHel=0	OTHER	CYT	CYT
WP_004681258.1	MULTISPECIES: molybdate ABC transporter substrate-binding protein [Brucella]	Periplasmic	Periplasmic	PredHel=0	SP(Sec/SPI)	SpI	NON CYT
ENT67944.1	phosphoribosyl-ATP pyrophosphatase [Brucella melitensis B115]	Cytoplasmic	Cytoplasmic	PredHel=0	OTHER	CYT	CYT
ENT67669.1	hypothetical protein D627_01385 [Brucella melitensis B115]	Cytoplasmic	Cytoplasmic	PredHel=0	OTHER	CYT	CYT
ENT66066.1	hypothetical protein D627_02691 [Brucella melitensis B115]	Periplasmic/Cytoplasmic/InnerMembrane	Unknown	PredHel=0	SP(Sec/SPI)	SpI	NON CYT
WP_002964813.1	MULTISPECIES: DUF4164 domain-containing protein [Brucella]	Cytoplasmic	Unknown	PredHel=0	OTHER	CYT	CYT
WP_002965766.1	MULTISPECIES: DUF1737 domain-containing protein [Brucella/Ochrobactrum group]	Periplasmic	Unknown	PredHel=0	OTHER	CYT	NON CYT
WP_004683449.1	MULTISPECIES: nucleoside-diphosphate kinase [Brucella]	Cytoplasmic	Extracellular	PredHel=0	OTHER	CYT	NON CYT
ENT67037.1	hypothetical protein D627_00742 [Brucella melitensis B115]	Cytoplasmic	Cytoplasmic	PredHel=0	OTHER	CYT	CYT
ENT67182.1	hypothetical protein D627_00892 [Brucella melitensis B115]	Cytoplasmic	Cytoplasmic	PredHel=0	OTHER	CYT	CYT
WP_004683697.1	MULTISPECIES: beta-N-acetylhexosaminidase [Brucella]	Cytoplasmic	Cytoplasmic	PredHel=0	OTHER	CYT	CYT
WP_002964581.1	MULTISPECIES: outer membrane protein BP26/OMP28 [Brucella]	Periplasmic	Periplasmic	PredHel=1	SP(Sec/SPI)	SpI	NON CYT
WP_004684010.1	MULTISPECIES: CreA family protein [Brucella]	Periplasmic	Unknown	PredHel=0	SP(Sec/SPI)	SpI	NON CYT
ENT68875.1	50S ribosomal protein L30 [Brucella melitensis B115]	Cytoplasmic	Unknown	PredHel=0	OTHER	CYT	CYT
WP_002964645.1	MULTISPECIES: adenine phosphoribosyltransferase [Brucella]	Cytoplasmic	Cytoplasmic	PredHel=0	OTHER	CYT	CYT
ENT67950.1	ATP-dependent protease subunit HslV [Brucella melitensis B115]	Cytoplasmic	Cytoplasmic	PredHel=0	OTHER	CYT	CYT
WP_004681816.1	MULTISPECIES: peptide-methionine (R)-S-oxide reductase MsrB [Brucella]	Cytoplasmic	Cytoplasmic	PredHel=0	OTHER	CYT	CYT
WP_002966149.1	MULTISPECIES: DUF488 domain-containing protein [Brucella]	Cytoplasmic	Cytoplasmic	PredHel=0	OTHER	CYT	CYT
WP_002966849.1	MULTISPECIES: cell envelope integrity protein EipB [Brucella]	Periplasmic	Unknown (This protein may have multiple localization sites.)	PredHel=1	SP(Sec/SPI)	SpI	NON CYT
WP_002964262.1	MULTISPECIES: 3-deoxy-8-phosphooctulonate synthase [Brucella]	Periplasmic/Cytoplasmic	Cytoplasmic	PredHel=0	OTHER	CYT	NON CYT
WP_004683648.1	MULTISPECIES: Grx4 family monothiol glutaredoxin [Brucella]	Cytoplasmic	Unknown	PredHel=0	OTHER	CYT	CYT
WP_004683843.1	MULTISPECIES: phosphopyruvate hydratase [Brucella]	Cytoplasmic	Cytoplasmic	PredHel=0	OTHER	CYT	CYT
ENT65930.1	hypothetical protein D627_02555 [Brucella melitensis B115]	Cytoplasmic	Cytoplasmic	PredHel=0	OTHER	CYT	CYT
ENT68579.1	ubiquinol-cytochrome c reductase, iron-sulfur subunit [Brucella melitensis B115]	Periplasmic	CytoplasmicMembrane	PredHel=1	TAT(Tat/SPI)	TMH	NON CYT
WP_004683357.1	MULTISPECIES: hypothetical protein [Brucella]	Periplasmic	Unknown	PredHel=1	SP(Sec/SPI)	SpI	NON CYT
ENT68561.1	hypothetical protein D627_00072 [Brucella melitensis B115]	Cytoplasmic	Cytoplasmic	PredHel=0	OTHER	CYT	CYT
WP_002966021.1	MULTISPECIES: DUF3572 domain-containing protein [Brucella]	Cytoplasmic	Unknown	PredHel=0	OTHER	CYT	CYT
WP_002965521.1	MULTISPECIES: helix-turn-helix transcriptional regulator [Brucella]	Cytoplasmic	Unknown	PredHel=0	OTHER	CYT	CYT
ENT67060.1	methylmalonyl-CoA epimerase [Brucella melitensis B115]	Cytoplasmic	Cytoplasmic	PredHel=0	OTHER	CYT	CYT
WP_002967690.1	MULTISPECIES: single-stranded DNA-binding protein [Brucella]	Extracellular	Cytoplasmic	PredHel=0	OTHER	CYT	NON CYT
WP_002963959.1	MULTISPECIES: DUF3008 family protein [Brucella]	Cytoplasmic / Periplasmic	Unknown	PredHel=0	OTHER	CYT	CYT
WP_002964611.1	MULTISPECIES: DUF1176 domain-containing protein [Brucella]	Periplasmic	Unknown	PredHel=0	SP(Sec/SPI)	SpI	NON CYT
WP_002971239.1	MULTISPECIES: metal-dependent hydrolase [Brucella]	Cytoplasmic	Unknown	PredHel=0	OTHER	CYT	CYT
ENT67548.1	glucose-6-phosphate isomerase [Brucella melitensis B115]	Cytoplasmic	Cytoplasmic	PredHel=0	OTHER	CYT	CYT
WP_004684150.1	MULTISPECIES: hypothetical protein [Brucella]	Periplasmic	Periplasmic	PredHel=0	SP(Sec/SPI)	SpI	NON CYT
ENT67855.1	hypothetical protein D627_01572 [Brucella melitensis B115]	Cytoplasmic	Cytoplasmic	PredHel=0	OTHER	CYT	CYT
ENT67798.1	lactoylglutathione lyase [Brucella melitensis B115]	Cytoplasmic	Cytoplasmic	PredHel=0	OTHER	CYT	CYT
ENT67125.1	hypothetical protein D627_00833 [Brucella melitensis B115]	Cytoplasmic	Unknown	PredHel=0	OTHER	CYT	CYT
ENT67697.1	PTS IIA-like nitrogen-regulatory protein PtsN [Brucella melitensis B115]	Cytoplasmic	Cytoplasmic	PredHel=0	OTHER	CYT	CYT
ENT68766.1	hypothetical protein D627_00278 [Brucella melitensis B115]	Periplasmic	Unknown	PredHel=0	SP(Sec/SPI)	SpI	NON CYT
ENT66383.1	hypothetical protein D627_03017 [Brucella melitensis B115]	Cytoplasmic	Unknown	PredHel=0	OTHER	CYT	CYT
WP_002964058.1	MULTISPECIES: cysteine desulfurase [Brucella]	Cytoplasmic	Cytoplasmic	PredHel=0	OTHER	CYT	CYT
ENT67728.1	S-(hydroxymethyl)glutathione dehydrogenase [Brucella melitensis B115]	Cytoplasmic	Cytoplasmic	PredHel=0	OTHER	CYT	CYT
ENT66138.1	hypothetical protein D627_02763 [Brucella melitensis B115]	Cytoplasmic/ InnerMembrane	Cytoplasmic	PredHel=0	OTHER	CYT	CYT
WP_004684432.1	MULTISPECIES: acyl-CoA thioesterase II [Brucella]	Cytoplasmic	Cytoplasmic	PredHel=0	OTHER	CYT	CYT
WP_004683101.1	MULTISPECIES: 50S ribosomal protein L9 [Brucella]	Cytoplasmic	Cytoplasmic	PredHel=0	OTHER	CYT	CYT
WP_002965282.1	MULTISPECIES: HIT family protein [Brucella]	Cytoplasmic	Unknown	PredHel=0	OTHER	CYT	CYT
WP_002963618.1	MULTISPECIES: beta-ketoacyl-ACP synthase II [Brucella]	Cytoplasmic	Cytoplasmic	PredHel=0	SP(Sec/SPI)	SpI	NON CYT
ENT67365.1	hypothetical protein D627_01077 [Brucella melitensis B115]	OuterMembrane/Extracellular/ Periplasmic	Unknown	PredHel=0	LIPO(Sec/SPII)	SpII	NON CYT
ENT65514.1	FolD protein [Brucella melitensis B115]	Cytoplasmic	Cytoplasmic	PredHel=0	OTHER	CYT	CYT
ENT68599.1	hypothetical protein D627_00110 [Brucella melitensis B115]	Cytoplasmic	Cytoplasmic	PredHel=0	OTHER	CYT	CYT
ENT65692.1	hypothetical protein D627_02315 [Brucella melitensis B115]	Cytoplasmic	Cytoplasmic	PredHel=0	OTHER	CYT	CYT
WP_002968475.1	MULTISPECIES: Fe(3+) ABC transporter substrate-binding protein [Brucella]	Cytoplasmic/ Periplasmic	Periplasmic	PredHel=0	SP(Sec/SPI)	SpI	NON CYT
WP_004684586.1	MULTISPECIES: beta-ketoacyl-ACP synthase I [Brucella]	Cytoplasmic	Cytoplasmic	PredHel=0	SP(Sec/SPI)	CYT	NON CYT
ENT68135.1	hypothetical protein D627_01855 [Brucella melitensis B115]	Periplasmic	Extracellular	PredHel=0	OTHER	CYT	NON CYT
ENT68150.1	hypothetical protein D627_01870 [Brucella melitensis B115]	Periplasmic/Cytoplasmic	Unknown	PredHel=0	OTHER	CYT	NON CYT
ENT66978.1	hypothetical protein D627_00682 [Brucella melitensis B115]	Periplasmic	Unknown	PredHel=1	LIPO(Sec/SPII)	SpII	NON CYT
ENT68268.1	metallophosphoesterase [Brucella melitensis B115]	Cytoplasmic	Cytoplasmic	PredHel=0	OTHER	CYT	CYT
WP_004691907.1	MULTISPECIES: 6,7-dimethyl-8-ribityllumazine synthase [Brucella]	Cytoplasmic	Cytoplasmic	PredHel=0	OTHER	CYT	CYT
WP_002964452.1	MULTISPECIES: RbsD/FucU family protein [Brucella]	Cytoplasmic	Cytoplasmic	PredHel=0	SP(Sec/SPI)	SpI	NON CYT
ENT67222.1	dihydrodipicolinate synthase [Brucella melitensis B115]	Cytoplasmic	Cytoplasmic	PredHel=0	OTHER	CYT	CYT
WP_002964269.1	MULTISPECIES: indole-3-glycerol phosphate synthase TrpC [Brucella]	Cytoplasmic	Cytoplasmic	PredHel=0	OTHER	CYT	CYT
WP_002965333.1	MULTISPECIES: arylesterase [Brucella]	Periplasmic	Periplasmic	PredHel=0	SP(Sec/SPI)	SpI	NON CYT
WP_002967816.1	MULTISPECIES: bifunctional nicotinamidase/pyrazinamidase [Brucella]	Cytoplasmic	Cytoplasmic	PredHel=0	OTHER	CYT	CYT
ENT67310.1	hypothetical protein D627_01021 [Brucella melitensis B115]	Cytoplasmic	Cytoplasmic	PredHel=0	OTHER	CYT	CYT
ENT68957.1	dihydrolipoyl dehydrogenase [Brucella melitensis B115]	Cytoplasmic	Cytoplasmic	PredHel=0	OTHER	CYT	CYT
ENT68263.1	glyceraldehyde-3-phosphate dehydrogenase [Brucella melitensis B115]	Cytoplasmic	Cytoplasmic	PredHel=0	OTHER	CYT	CYT
ENT67908.1	chaperone dnaK [Brucella melitensis B115]	Cytoplasmic	Cytoplasmic	PredHel=0	OTHER	CYT	CYT
WP_004689731.1	MULTISPECIES: pyruvate dehydrogenase complex dihydrolipoamide acetyltransferase [Brucella]	Cytoplasmic	Cytoplasmic	PredHel=0	OTHER	CYT	CYT
ENT68726.1	hypothetical protein D627_00238 [Brucella melitensis B115]	Cytoplasmic	Cytoplasmic	PredHel=0	OTHER	CYT	CYT
ENT65503.1	hypothetical protein D627_02123 [Brucella melitensis B115]	Periplasmic	Unknown	PredHel=1	OTHER	SpI	NON CYT
ENT68291.1	protein tolB [Brucella melitensis B115]	OuterMembrane	Periplasmic	PredHel=1	SP(Sec/SPI)	SpI	NON CYT
WP_002966417.1	MULTISPECIES: MaoC family dehydratase N-terminal domain-containing protein [Brucella]	Cytoplasmic	Cytoplasmic	PredHel=0	OTHER	CYT	CYT
ENT68972.1	ATP-dependent Clp protease proteolytic subunit [Brucella melitensis B115]	Cytoplasmic	Cytoplasmic	PredHel=0	OTHER	CYT	CYT
ENT68710.1	HflK protein [Brucella melitensis B115]	Extracellular/OuterMembrane/ Periplasmic	Cytoplasmic	PredHel=1	OTHER	CYT	NON CYT
WP_004681859.1	MULTISPECIES: dihydrolipoamide acetyltransferase family protein [Brucella]	Cytoplasmic	Cytoplasmic	PredHel=0	OTHER	CYT	CYT
WP_002964178.1	MULTISPECIES: acetyl-CoA hydrolase/transferase family protein [Brucella]	Cytoplasmic	Cytoplasmic	PredHel=0	OTHER	CYT	CYT
ENT66997.1	hypothetical protein D627_00702 [Brucella melitensis B115]	Periplasmic	OuterMembrane	PredHel=0	LIPO(Sec/SPII)	TMH	NON CYT
WP_002963839.1	MULTISPECIES: molybdopterin converting factor subunit 1 [Brucella]	Cytoplasmic	Unknown	PredHel=0	OTHER	CYT	CYT
ENT68920.1	hypothetical protein D627_00437 [Brucella melitensis B115]	Cytoplasmic	Unknown	PredHel=0	OTHER	CYT	CYT
ENT65659.1	polar-differentiation response regulator divK [Brucella melitensis B115]	Cytoplasmic	Cytoplasmic	PredHel=0	OTHER	CYT	CYT
ENT67210.1	holo-[acyl-carrier-protein] synthase [Brucella melitensis B115]	Cytoplasmic	Cytoplasmic	PredHel=0	OTHER	CYT	CYT
WP_004684151.1	MULTISPECIES: YbgC/FadM family acyl-CoA thioesterase [Brucella]	Cytoplasmic	Cytoplasmic	PredHel=0	OTHER	CYT	CYT
WP_004683866.1	MULTISPECIES: outer membrane protein assembly factor BamA [Brucella]	OuterMembrane	OuterMembrane	PredHel=1	SP(Sec/SPI)	SpI	NON CYT
ENT67406.1	hypothetical protein D627_01118 [Brucella melitensis B115]	Periplasmic/ OuterMembrane/Cytoplasmic	Unknown	PredHel=1	OTHER	SpI	NON CYT
ENT68273.1	UPF0082 protein [Brucella melitensis B115]	Cytoplasmic	Cytoplasmic	PredHel=0	OTHER	CYT	CYT
WP_005968459.1	SurA N-terminal domain-containing protein [Brucella melitensis]	Periplasmic	CytoplasmicMembrane	PredHel=1	OTHER	TMH	NON CYT
WP_005970598.1	TIGR02302 family protein [Brucella melitensis]	InnerMembrane/Periplasmic	CytoplasmicMembrane	PredHel=3	OTHER	TMH	NON CYT
WP_002966670.1	MULTISPECIES: helix-turn-helix transcriptional regulator [Brucella]	Cytoplasmic	Unknown	PredHel=0	OTHER	CYT	CYT
WP_002965330.1	MULTISPECIES: 4a-hydroxytetrahydrobiopterin dehydratase [Brucella]	Cytoplasmic	Unknown	PredHel=0	OTHER	CYT	CYT
WP_002971568.1	MULTISPECIES: ribbon-helix-helix protein, CopG family [Brucella]	Cytoplasmic	Unknown	PredHel=0	OTHER	CYT	CYT
ENT66002.1	hypothetical protein D627_02627 [Brucella melitensis B115]	Periplasmic	Unknown	PredHel=0	SP(Sec/SPI)	SpI	NON CYT
ENT67646.1	thiazole synthase [Brucella melitensis B115]	Cytoplasmic	Cytoplasmic	PredHel=0	OTHER	CYT	CYT
WP_004684455.1	MULTISPECIES: 2-oxoglutarate dehydrogenase complex dihydrolipoyllysine-residue succinyltransferase [Brucella]	Cytoplasmic	Cytoplasmic	PredHel=0	OTHER	CYT	CYT
ENT66035.1	chaperonin [Brucella melitensis B115]	Cytoplasmic	Cytoplasmic	PredHel=0	OTHER	CYT	CYT
ENT68975.1	DNA-binding protein HRL18 [Brucella melitensis B115]	Cytoplasmic	Cytoplasmic	PredHel=0	OTHER	CYT	CYT
WP_002964610.1	MULTISPECIES: transcription elongation factor GreA [Brucella]	Cytoplasmic	Cytoplasmic	PredHel=0	OTHER	CYT	CYT
ENT65973.1	hypothetical protein D627_02598 [Brucella melitensis B115]	Periplasmic	Unknown	PredHel=0	SP	SpI	NON CYT
WP_002964825.1	MULTISPECIES: DUF1192 domain-containing protein [Brucella]	Cytoplasmic	Unknown	PredHel=0	OTHER	CYT	CYT
ENT68926.1	ribosome-recycling factor [Brucella melitensis B115]	Cytoplasmic	Cytoplasmic	PredHel=0	OTHER	CYT	CYT
ENT68848.1	50S ribosomal protein L7/L12 [Brucella melitensis B115]	Cytoplasmic	Unknown	PredHel=0	OTHER	CYT	CYT
ENT66980.1	acetyl-CoA carboxylase, biotin carboxyl carrier protein [Brucella melitensis B115]	Cytoplasmic	Unknown	PredHel=0	OTHER	CYT	CYT
WP_002965314.1	MULTISPECIES: hypothetical protein [Brucella]	Cytoplasmic	Unknown	PredHel=0	OTHER	CYT	CYT
ENT66037.1	hypothetical protein D627_02662 [Brucella melitensis B115]	Cytoplasmic	Unknown	PredHel=0	OTHER	CYT	CYT
WP_002972093.1	MULTISPECIES: superoxide dismutase family protein [Brucella]	Periplasmic	Periplasmic	PredHel=0	SP	SpI	NON CYT
WP_002965776.1	MULTISPECIES: RpiB/LacA/LacB family sugar-phosphate isomerase [Brucella]	Cytoplasmic	Unknown	PredHel=0	OTHER	CYT	CYT
ENT65551.1	hypothetical protein D627_02171 [Brucella melitensis B115]	Periplasmic	Periplasmic	PredHel=0	SP	SpI	NON CYT
WP_002965202.1	MULTISPECIES: substrate-binding domain-containing protein [Brucella]	Periplasmic	CytoplasmicMembrane	PredHel=0	SP	SpI	NON CYT
WP_004681866.1	MULTISPECIES: peptide ABC transporter substrate-binding protein [Brucella]	Periplasmic	Periplasmic	PredHel=0	SP	SpI	NON CYT
WP_002963881.1	MULTISPECIES: amino acid ABC transporter substrate-binding protein [Brucella]	OuterMembrane/Periplasmic	Periplasmic	PredHel=0	SP	SpI	NON CYT
WP_002964766.1	MULTISPECIES: dUTP diphosphatase [Brucella]	Cytoplasmic	Cytoplasmic	PredHel=0	OTHER	CYT	CYT
ENT65592.1	hypothetical protein D627_02212 [Brucella melitensis B115]	Periplasmic	Periplasmic	PredHel=0	SP	SpI	NON CYT
WP_002965460.1	MULTISPECIES: ABC transporter substrate-binding protein [Brucella]	Cytoplasmic	Unknown	PredHel=0	SP	SpI	NON CYT
WP_004686219.1	MULTISPECIES: ABC transporter substrate-binding protein [Brucella]	Periplasmic	Unknown	PredHel=0	SP	SpI	NON CYT
ENT65602.1	hypothetical protein D627_02222 [Brucella melitensis B115]	Periplasmic	Periplasmic	PredHel=0	SP	SpI	NON CYT
ENT68895.1	hypothetical protein D627_00412 [Brucella melitensis B115]	Periplasmic	Unknown	PredHel=1	SP	SpI	NON CYT
WP_002965212.1	MULTISPECIES: DNA starvation/stationary phase protection protein Dps [Brucella]	Cytoplasmic	Cytoplasmic	PredHel=0	OTHER	CYT	CYT
ENT67038.1	hypothetical protein D627_00743 [Brucella melitensis B115]	Cytoplasmic	Unknown	PredHel=0	OTHER	CYT	CYT
ENT69005.1	phosphoribosyl-AMP cyclohydrolase [Brucella melitensis B115]	Cytoplasmic	Cytoplasmic	PredHel=0	OTHER	CYT	CYT
WP_002964509.1	MULTISPECIES: DUF2853 family protein [Brucella]	Cytoplasmic	Unknown	PredHel=0	OTHER	CYT	CYT
WP_002966369.1	MULTISPECIES: DUF4170 domain-containing protein [Brucella]	Cytoplasmic	Unknown	PredHel=0	OTHER	CYT	CYT
WP_004681017.1	MULTISPECIES: D-xylose ABC transporter substrate-binding protein [Brucella]	Periplasmic	Periplasmic	PredHel=1	TAT	SpI	NON CYT
ENT68061.1	cysteine synthase A [Brucella melitensis B115]	Cytoplasmic	Cytoplasmic	PredHel=0	OTHER	CYT	CYT
WP_004681928.1	MULTISPECIES: ABC transporter substrate-binding protein [Brucella]	Periplasmic	Periplasmic	PredHel=0	SP	SpI	NON CYT
ENT67498.1	hypothetical protein D627_01210 [Brucella melitensis B115]	Periplasmic	Unknown	PredHel=1	SP	SpI	NON CYT
ENT67416.1	exodeoxyribonuclease 7 small subunit [Brucella melitensis B115]	Cytoplasmic	Cytoplasmic	PredHel=0	OTHER	CYT	CYT
ENT69069.1	hypothetical protein D627_00589 [Brucella melitensis B115]	Periplasmic	Unknown	PredHel=0	SP	SpI	NON CYT
ENT68897.1	hypothetical protein D627_00414 [Brucella melitensis B115]	Cytoplasmic	Cytoplasmic	PredHel=0	OTHER	CYT	CYT
WP_002967978.1	MULTISPECIES: peptidylprolyl isomerase [Brucella]	Periplasmic	CytoplasmicMembrane	PredHel=1	SP	SpI	NON CYT
WP_004682225.1	MULTISPECIES: D-ribose ABC transporter substrate-binding protein [Brucella]	Periplasmic	Periplasmic	PredHel=0	SP	SpI	NON CYT
WP_002964389.1	MULTISPECIES: lactoylglutathione lyase [Brucella]	Cytoplasmic	Cytoplasmic	PredHel=0	OTHER	CYT	CYT
WP_004684242.1	MULTISPECIES: branched-chain amino acid ABC transporter substrate-binding protein [Brucella]	Periplasmic	Periplasmic	PredHel=1	SP	SpI	NON CYT
WP_004681622.1	MULTISPECIES: ABC transporter substrate-binding protein [Brucella]	Periplasmic	Periplasmic	PredHel=0	SP	SpI	NON CYT
WP_002966248.1	MULTISPECIES: acid-activated periplasmic chaperone HdeA [Brucella]	Periplasmic/Cytoplasmic	Unknown	PredHel=1	SP	SpI	NON CYT
WP_004683406.1	MULTISPECIES: dihydroorotase [Brucella]	Cytoplasmic	Cytoplasmic	PredHel=0	OTHER	CYT	CYT
WP_002964960.1	MULTISPECIES: YciI-like protein [Brucella]	Periplasmic/Cytoplasmic	Unknown	PredHel=0	OTHER	CYT	NON CYT
WP_002967859.1	MULTISPECIES: polyamine ABC transporter substrate-binding protein [Brucella]	Periplasmic	Periplasmic	PredHel=0	SP	SpI	NON CYT
ENT68917.1	hypothetical protein D627_00434 [Brucella melitensis B115]	Cytoplasmic/Periplasmic	Cytoplasmic	PredHel=0	OTHER	CYT	CYT
ENT69044.1	RNA polymerase-binding protein DksA [Brucella melitensis B115]	Cytoplasmic	Cytoplasmic	PredHel=0	OTHER	CYT	CYT
ENT67045.1	hypothetical protein D627_00750 [Brucella melitensis B115]	Cytoplasmic	Unknown	PredHel=0	OTHER	CYT	CYT
ENT67028.1	acyl carrier protein AcpXL [Brucella melitensis B115]	Cytoplasmic	Cytoplasmic	PredHel=0	OTHER	CYT	CYT
WP_004684652.1	MULTISPECIES: sulfate ABC transporter substrate-binding protein [Brucella]	Periplasmic	Periplasmic	PredHel=0	SP	SpI	NON CYT
ENT67626.1	hypothetical protein D627_01341 [Brucella melitensis B115]	Periplasmic	Unknown	PredHel=0	SP	SpI	NON CYT
ENT67289.1	superoxide dismutase [Mn] [Brucella melitensis B115]	Periplasmic	Periplasmic	PredHel=0	OTHER	CYT	NON CYT
WP_004684204.1	MULTISPECIES: thiamine ABC transporter substrate binding subunit [Brucella]	Periplasmic	Periplasmic	PredHel=0	SP	SpI	NON CYT
ENT67689.1	protein grpE [Brucella melitensis B115]	Cytoplasmic	Cytoplasmic	PredHel=0	OTHER	CYT	CYT
WP_004682000.1	MULTISPECIES: carboxymuconolactone decarboxylase family protein [Brucella]	Cytoplasmic	Unknown	PredHel=0	OTHER	CYT	CYT
WP_002963795.1	MULTISPECIES: DNA-directed RNA polymerase subunit omega [Brucella]	Cytoplasmic	Cytoplasmic	PredHel=0	OTHER	CYT	CYT
ENT67021.1	hypothetical protein D627_00726 [Brucella melitensis B115]	Periplasmic	Periplasmic	PredHel=1	SP	SpI	NON CYT
ENT66457.1	hypothetical protein D627_03092 [Brucella melitensis B115]	Cytoplasmic/Periplasmic	CytoplasmicMembrane	PredHel=0	TAT	SpI	NON CYT
WP_002967303.1	MULTISPECIES: peptide ABC transporter substrate-binding protein [Brucella]	Periplasmic	Periplasmic	PredHel=0	SP	SpI	NON CYT
WP_004682023.1	MULTISPECIES: ABC transporter substrate-binding protein [Brucella]	Periplasmic	Unknown	PredHel=0	SP	SpI	NON CYT
ENT66463.1	hypothetical protein D627_03098 [Brucella melitensis B115]	Periplasmic	Unknown	PredHel=0	SP	SpI	NON CYT
ENT67372.1	hypothetical protein D627_01084 [Brucella melitensis B115]	Cytoplasmic	Unknown	PredHel=0	OTHER	CYT	CYT
ENT67407.1	hypothetical protein D627_01119 [Brucella melitensis B115]	Periplasmic	OuterMembrane	PredHel=0	SP	SpI	NON CYT
ENT66374.1	methylglyoxal synthase [Brucella melitensis B115]	Cytoplasmic	Cytoplasmic	PredHel=0	OTHER	CYT	CYT
WP_002964855.1	MULTISPECIES: heme-binding protein [Brucella]	Cytoplasmic/Periplasmic/Extracellular	Unknown	PredHel=0	OTHER	CYT	CYT
WP_004682068.1	MULTISPECIES: sugar ABC transporter substrate-binding protein [Brucella]	Periplasmic	Periplasmic	PredHel=0	SP	SpI	NON CYT
WP_002964239.1	MULTISPECIES: RNA chaperone Hfq [Brucellaceae]	Cytoplasmic	Cytoplasmic	PredHel=1	OTHER	CYT	NON CYT
ENT68199.1	fructose-6-phosphate aldolase [Brucella melitensis B115]	Cytoplasmic	Cytoplasmic	PredHel=0	OTHER	CYT	CYT
ENT67928.1	thioredoxin C-1 [Brucella melitensis B115]	Cytoplasmic/Periplasmic	Cytoplasmic	PredHel=0	OTHER	CYT	CYT
ENT65917.1	hypothetical protein D627_02541 [Brucella melitensis B115]	Periplasmic	Unknown	PredHel=0	OTHER	CYT	NON CYT
ENT68988.1	hypothetical protein D627_00505 [Brucella melitensis B115]	Periplasmic/Cytoplasmic	Unknown	PredHel=0	OTHER	CYT	NON CYT
ENT67355.1	hypothetical protein D627_01067 [Brucella melitensis B115]	Periplasmic	Unknown	PredHel=0	TAT	SpI	NON CYT
WP_002971243.1	MULTISPECIES: invasion associated locus B family protein [Brucella]	Periplasmic	Unknown	PredHel=1	SP	SpI	NON CYT
ENT67828.1	TIGR02300 family protein [Brucella melitensis B115]	Cytoplasmic	Cytoplasmic	PredHel=0	OTHER	CYT	CYT
ENT68770.1	hypothetical protein D627_00283 [Brucella melitensis B115]	Periplasmic/Cytoplasmic	Periplasmic	PredHel=0	SP	SpI	NON CYT
ENT65708.1	hypothetical protein D627_02331 [Brucella melitensis B115]	Cytoplasmic/Extracellular	Unknown	PredHel=0	OTHER	CYT	CYT
WP_004684719.1	MULTISPECIES: fumarylacetoacetate hydrolase family protein [Brucella]	Periplasmic	Cytoplasmic	PredHel=0	OTHER	CYT	NON CYT
ENT67350.1	hypothetical protein D627_01062 [Brucella melitensis B115]	Periplasmic	Unknown	PredHel=0	SP	SpI	NON CYT
ENT68247.1	N5-carboxyaminoimidazole ribonucleotide synthase [Brucella melitensis B115]	Cytoplasmic	CytoplasmicMembrane	PredHel=0	OTHER	CYT	NON CYT
ENT65610.1	hypothetical protein D627_02230 [Brucella melitensis B115]	Cytoplasmic	Unknown	PredHel=0	OTHER	CYT	CYT
WP_004682439.1	MULTISPECIES: RidA family protein [Brucella]	Cytoplasmic	Cytoplasmic	PredHel=0	OTHER	CYT	CYT
WP_004684447.1	dihydrolipoyl dehydrogenase [Brucella melitensis]	Periplasmic/Cytoplasmic	Cytoplasmic	PredHel=0	OTHER	CYT	NON CYT
ENT66111.1	hypothetical protein D627_02736 [Brucella melitensis B115]	Periplasmic	Unknown	PredHel=0	SP	SpI	NON CYT
ENT68133.1	porphobilinogen deaminase [Brucella melitensis B115]	Cytoplasmic	Cytoplasmic	PredHel=0	OTHER	CYT	CYT
ENT68987.1	hypothetical protein D627_00504 [Brucella melitensis B115]	Periplasmic	Periplasmic	PredHel=0	SP	SpI	NON CYT
WP_002970923.1	MULTISPECIES: invasion associated locus B family protein [Brucella]	Periplasmic	Unknown	PredHel=0	SP	CYT	NON CYT
WP_002964850.1	MULTISPECIES: ferredoxin family protein [Brucella]	Cytoplasmic	Cytoplasmic	PredHel=0	OTHER	CYT	CYT
WP_002964351.1	MULTISPECIES: 50S ribosomal protein L24 [Brucella]	Cytoplasmic	Cytoplasmic	PredHel=0	OTHER	CYT	CYT
WP_004681835.1	MULTISPECIES: cupin domain-containing protein [Brucella]	Cytoplasmic	Cytoplasmic	PredHel=0	OTHER	CYT	CYT
WP_004684463.1	MULTISPECIES: hypothetical protein [Brucella]	Cytoplasmic	Unknown	PredHel=1	SP	SpI	NON CYT
ENT67343.1	5-hydroxyisourate hydrolase [Brucella melitensis B115]	Cytoplasmic	Unknown	PredHel=0	OTHER	CYT	CYT
WP_002963624.1	MULTISPECIES: invasion associated locus B family protein [Brucella]	Periplasmic	Unknown	PredHel=0	TAT	SpI	NON CYT
WP_002972089.1	MULTISPECIES: siderophore ABC transporter substrate-binding protein [Brucella]	Periplasmic	Periplasmic	PredHel=0	SP	SpI	NON CYT
WP_004684587.1	MULTISPECIES: MetQ/NlpA family ABC transporter substrate-binding protein [Brucella]	Periplasmic/Cytoplasmic	CytoplasmicMembrane	PredHel=0	SP	SpI	NON CYT
ENT69074.1	nitrogen regulatory protein P-II [Brucella melitensis B115]	Cytoplasmic	CytoplasmicMembrane	PredHel=0	OTHER	CYT	NON CYT
WP_002966234.1	MULTISPECIES: catalase [Brucella]	Periplasmic	Periplasmic	PredHel=0	OTHER	CYT	NON CYT
WP_002964988.1	MULTISPECIES: hypothetical protein [Brucella]	Periplasmic	Unknown	PredHel=1	SP	SpI	NON CYT
ENT67800.1	hypothetical protein D627_01516 [Brucella melitensis B115]	Periplasmic	Unknown	PredHel=1	SP	SpI	NON CYT
ENT66373.1	glucokinase [Brucella melitensis B115]	Cytoplasmic	Cytoplasmic	PredHel=0	OTHER	CYT	CYT
ENT66404.1	hypothetical protein D627_03039 [Brucella melitensis B115]	Periplasmic	Periplasmic	PredHel=0	SP	SpI	NON CYT
WP_002967344.1	MULTISPECIES: ABC transporter substrate-binding protein [Brucella]	Periplasmic	Periplasmic	PredHel=0	SP	SpI	NON CYT
WP_002966589.1	MULTISPECIES: amino acid ABC transporter substrate-binding protein [Brucella]	Periplasmic	Periplasmic	PredHel=0	SP	SpI	NON CYT
WP_002966226.1	MULTISPECIES: iron transporter [Brucella]	Periplasmic	Unknown	PredHel=0	SP	SpI	NON CYT
ENT68548.1	hypothetical protein D627_00059 [Brucella melitensis B115]	Periplasmic	Unknown	PredHel=0	SP	SpI	NON CYT
WP_002964065.1	MULTISPECIES: heavy-metal-associated domain-containing protein [Brucella]	Cytoplasmic/Periplasmic	Unknown	PredHel=0	OTHER	CYT	CYT
ENT68602.1	hypothetical protein D627_00113 [Brucella melitensis B115]	Cytoplasmic	Cytoplasmic	PredHel=0	OTHER	CYT	CYT
WP_002965160.1	MULTISPECIES: PTS sugar transporter subunit IIA [Brucella]	Cytoplasmic	Cytoplasmic	PredHel=0	OTHER	CYT	CYT
WP_002964144.1	MULTISPECIES: 2Fe-2S iron-sulfur cluster-binding protein [Brucella]	Cytoplasmic	Unknown	PredHel=0	OTHER	CYT	CYT
WP_002964773.1	MULTISPECIES: adenylosuccinate synthase [Brucella]	Cytoplasmic	Cytoplasmic	PredHel=0	OTHER	CYT	CYT
ENT68304.1	hypothetical protein D627_02031 [Brucella melitensis B115]	Periplasmic/Cytoplasmic	Unknown	PredHel=0	OTHER	CYT	NON CYT
WP_002964382.1	MULTISPECIES: gamma carbonic anhydrase family protein [Brucella]	Cytoplasmic	Cytoplasmic	PredHel=0	OTHER	CYT	CYT
ENT68645.1	hypothetical protein D627_00157 [Brucella melitensis B115]	Periplasmic	Unknown	PredHel=1	SP	SpI	NON CYT
WP_002966387.1	MULTISPECIES: chaperonin GroEL [Brucella]	Cytoplasmic	Cytoplasmic	PredHel=0	OTHER	CYT	CYT
ENT68740.1	hypothetical protein D627_00252 [Brucella melitensis B115]	Periplasmic	Unknown	PredHel=0	LIPO	SpI	NON CYT
WP_004681934.1	MULTISPECIES: sn-glycerol-3-phosphate ABC transporter substrate-binding protein UgpB [Brucella]	Periplasmic	Periplasmic	PredHel=0	SP	SpI	NON CYT
ENT69068.1	glutathione-disulfide reductase [Brucella melitensis B115]	Cytoplasmic	Cytoplasmic	PredHel=0	OTHER	CYT	CYT
ENT68475.1	hypothetical protein D627_00654 [Brucella melitensis B115]	Periplasmic	Periplasmic	PredHel=0	SP	SpI	NON CYT
ENT69082.1	hypothetical protein D627_00602 [Brucella melitensis B115]	Cytoplasmic	Cytoplasmic	PredHel=0	OTHER	CYT	CYT
WP_002967073.1	MULTISPECIES: alpha-D-glucose phosphate-specific phosphoglucomutase [Brucella]	Cytoplasmic	Cytoplasmic	PredHel=0	OTHER	CYT	CYT
ENT68902.1	hypothetical protein D627_00419 [Brucella melitensis B115]	Cytoplasmic	Cytoplasmic	PredHel=0	OTHER	CYT	CYT
ENT67841.1	hypothetical protein D627_01558 [Brucella melitensis B115]	Periplasmic	Periplasmic	PredHel=0	SP	SpI	NON CYT
ENT66523.1	thioredoxin [Brucella melitensis B115]	Cytoplasmic	Cytoplasmic	PredHel=0	OTHER	CYT	CYT
ENT67839.1	hypothetical protein D627_01556 [Brucella melitensis B115]	Periplasmic	Periplasmic	PredHel=1	SP	SpI	NON CYT
ENT67813.1	hypothetical protein D627_01529 [Brucella melitensis B115]	Periplasmic	CytoplasmicMembrane	PredHel=1	OTHER	SpI	NON CYT
WP_004684148.1	MULTISPECIES: tol-pal system protein YbgF [Brucella]	Periplasmic	OuterMembrane	PredHel=0	SP	SpI	NON CYT
WP_002966132.1	MULTISPECIES: nitroreductase family protein [Brucella]	Periplasmic	Unknown	PredHel=0	OTHER	CYT	NON CYT
ENT68049.1	hypothetical protein D627_01768 [Brucella melitensis B115]	Periplasmic	CytoplasmicMembrane	PredHel=1	OTHER	CYT	NON CYT
WP_002965004.1	MULTISPECIES: hydroxyacylglutathione hydrolase [Brucella]	Cytoplasmic	Cytoplasmic	PredHel=0	OTHER	CYT	CYT
WP_004685697.1	MULTISPECIES: DegQ family serine endoprotease [Brucella]	OuterMembrane	Periplasmic	PredHel=1	SP	SpI	NON CYT
ENT67390.1	acyl carrier protein [Brucella melitensis B115]	Cytoplasmic	Cytoplasmic	PredHel=0	OTHER	CYT	CYT
WP_004684516.1	MULTISPECIES: DUF4354 family protein [Brucella]	Periplasmic	Unknown	PredHel=1	SP	SpI	NON CYT
ENT67252.1	hypothetical protein D627_00963 [Brucella melitensis B115]	Periplasmic/OuterMembrane	Periplasmic	PredHel=1	SP	SpI	NON CYT
WP_002965058.1	MULTISPECIES: inorganic diphosphatase [Brucella]	Cytoplasmic	Cytoplasmic	PredHel=0	OTHER	CYT	CYT
WP_004683696.1	MULTISPECIES: SPOR domain-containing protein [Brucella]	Periplasmic/Extracellular	OuterMembrane	PredHel=2	OTHER	CYT	NON CYT
WP_004684435.1	MULTISPECIES: VOC family protein [Brucella]	Cytoplasmic	Unknown	PredHel=0	OTHER	CYT	CYT
ENT68499.1	hypothetical protein D627_00007 [Brucella melitensis B115]	Periplasmic	Periplasmic	PredHel=0	SP	SpI	NON CYT
ENT68170.1	carboxy-terminal-processing protease [Brucella melitensis B115]	Periplasmic	CytoplasmicMembrane	PredHel=1	SP	SpI	NON CYT
WP_002964621.1	MULTISPECIES: cold-shock protein [Brucella]	Cytoplasmic	Cytoplasmic	PredHel=0	OTHER	CYT	CYT
WP_004684154.1	MULTISPECIES: inositol monophosphatase family protein [Brucella]	Cytoplasmic	Cytoplasmic	PredHel=0	OTHER	CYT	CYT
ENT68831.1	hypothetical protein D627_00345 [Brucella melitensis B115]	InnerMembrane/Cytoplasmic	Unknown	PredHel=0	SP	SpI	NON CYT
ENT66983.1	hypothetical protein D627_00687 [Brucella melitensis B115]	Cytoplasmic	Unknown	PredHel=0	SP	SpI	NON CYT
ENT65492.1	nickel ABC transporter, nickel/metallophore periplasmic binding protein [Brucella melitensis B115]	Periplasmic/Cytoplasmic	Periplasmic	PredHel=1	SP	SpI	NON CYT
WP_002964949.1	MULTISPECIES: glutaredoxin 3 [Brucella]	Cytoplasmic	Unknown	PredHel=0	OTHER	CYT	CYT
ENT67225.1	hypothetical protein D627_00935 [Brucella melitensis B115]	Cytoplasmic	Unknown	PredHel=0	OTHER	SpI	CYT
ENT68713.1	hypothetical protein D627_00225 [Brucella melitensis B115]	Cytoplasmic	Periplasmic	PredHel=1	SP	SpI	NON CYT
ENT69043.1	hypothetical protein D627_00563 [Brucella melitensis B115]	InnerMembrane/Periplasmic	CytoplasmicMembrane	PredHel=1	OTHER	TMH	NON CYT
ENT68962.1	bifunctional enzyme ispD/ispF [Brucella melitensis B115]	Cytoplasmic	Cytoplasmic	PredHel=0	OTHER	CYT	CYT
ENT66453.1	hypothetical protein D627_03088 [Brucella melitensis B115]	OuterMembrane	Extracellular	PredHel=0	LIPO	CYT	NON CYT
ENT65561.1	glycine cleavage system H protein [Brucella melitensis B115]	Cytoplasmic	Unknown	PredHel=0	OTHER	CYT	CYT
WP_004683956.1	MULTISPECIES: TerB family tellurite resistance protein [Brucella]	Cytoplasmic	Unknown	PredHel=0	OTHER	CYT	CYT

## Sheet: Supplementary Table S1-2_IZS
Supplementary table 1. IZS Brucellin proteins identified by nLC-ESI-MS/MS and subcellucar localization prediction. Non cytoplasmic proteins are presented in bold
Accession	Description	CELLO	PSORTb	TMHMM	SignalP-5.0	LIPOP	Final Prediction
ENT66193.1	hypothetical protein D627_02819 [Brucella melitensis B115]	Periplasmic	Periplasmic	PredHel=0	SP(Sec/SPI)	SpI	NO CYT
ENT66986.1	aspartyl/glutamyl-tRNA(Asn/Gln) amidotransferase subunit B [Brucella melitensis B115]	Cytoplasmic	Cytoplasmic	PredHel=0	OTHER	CYT	CYT
ENT67754.1	hypothetical protein D627_01470 [Brucella melitensis B115]	Cytoplasmic	Unknown	PredHel=0	OTHER	CYT	CYT
WP_004684536.1	MULTISPECIES: dephospho-CoA kinase [Brucella]	Cytoplasmic	Cytoplasmic	PredHel=0	OTHER	CYT	CYT
WP_005967600.1	MULTISPECIES: DegT/DnrJ/EryC1/StrS aminotransferase family protein [Brucella]	Cytoplasmic	Cytoplasmic	PredHel=0	OTHER	CYT	CYT
ENT65562.1	glycine dehydrogenase [decarboxylating] [Brucella melitensis B115]	Cytoplasmic	Cytoplasmic	PredHel=0	OTHER	CYT	CYT
WP_002967437.1	MULTISPECIES: glycine--tRNA ligase subunit beta [Brucella]	Cytoplasmic	Cytoplasmic	PredHel=0	OTHER	CYT	CYT
WP_004683631.1	MULTISPECIES: proline--tRNA ligase [Brucella]	Cytoplasmic	Cytoplasmic	PredHel=0	OTHER	CYT	CYT
WP_002968345.1	MULTISPECIES: P1 family peptidase [Brucella]	Cytoplasmic	Periplasmic	PredHel=0	TAT(Tat/SPI)	SpI	NO CYT
WP_002963713.1	MULTISPECIES: helicase HerA-like C-terminal domain-containing protein [Brucella]	Cytoplasmic	CytoplasmicMembrane	PredHel=0	OTHER	CYT	NO CYT
ENT67944.1	phosphoribosyl-ATP pyrophosphatase [Brucella melitensis B115]	Cytoplasmic	Cytoplasmic	PredHel=0	OTHER	CYT	CYT
ENT67426.1	enoyl-[acyl-carrier-protein] reductase [NADH] 1 [Brucella melitensis B115]	Cytoplasmic	CytoplasmicMembrane	PredHel=0	OTHER	CYT	NO CYT
ENT67176.1	hypothetical protein D627_00886 [Brucella melitensis B115]	Cytoplasmic	Unknown	PredHel=1	SP(Sec/SPI)	SpI	NO CYT
WP_004681589.1	MULTISPECIES: ABC transporter substrate-binding protein [Brucella]	Cytoplasmic	Unknown	PredHel=0	TAT(Tat/SPI)	SpI	NO CYT
ENT66038.1	fumarate hydratase class II [Brucella melitensis B115]	Cytoplasmic	Cytoplasmic	PredHel=0	OTHER	CYT	CYT
ENT66506.1	N-acetylglucosamine-6-phosphate deacetylase [Brucella melitensis B115]	Cytoplasmic	Cytoplasmic	PredHel=0	OTHER	CYT	CYT
WP_005969785.1	MULTISPECIES: cytochrome c oxidase subunit II [Brucella]	InnerMembrane	CytoplasmicMembrane	PredHel=2	OTHER	TMH	NO CYT
ENT68277.1	hypothetical protein D627_02004 [Brucella melitensis B115]	InnerMembrane	CytoplasmicMembrane	PredHel=4	OTHER	TMH	NO CYT
ENT67344.1	ureidoglycolate hydrolase [Brucella melitensis B115]	Cytoplasmic	Unknown	PredHel=0	OTHER	CYT	CYT
WP_004684738.1	MULTISPECIES: histidinol dehydrogenase [Brucella]	Cytoplasmic	Cytoplasmic	PredHel=0	OTHER	CYT	CYT
ENT68060.1	3-hydroxybutyryl-CoA dehydrogenase [Brucella melitensis B115]	Cytoplasmic	Cytoplasmic	PredHel=0	OTHER	CYT	CYT
ENT68589.1	ribose-phosphate pyrophosphokinase [Brucella melitensis B115]	Cytoplasmic	Cytoplasmic	PredHel=0	OTHER	CYT	CYT
ENT65684.1	hypothetical protein D627_02307 [Brucella melitensis B115]	Cytoplasmic	Unknown	PredHel=1	SP(Sec/SPI)	SpI	NO CYT
ENT68602.1	hypothetical protein D627_00113 [Brucella melitensis B115]	Cytoplasmic	Cytoplasmic	PredHel=0	OTHER	CYT	CYT
WP_004684012.1	MULTISPECIES: aminopeptidase P family protein [Brucella]	Cytoplasmic	Cytoplasmic	PredHel=0	OTHER	CYT	CYT
WP_004685293.1	MULTISPECIES: carboxylesterase [Brucella]	Cytoplasmic	Cytoplasmic	PredHel=0	OTHER	CYT	CYT
WP_002964743.1	MULTISPECIES: RNA polymerase sigma factor RpoH [Brucella]	Cytoplasmic	Cytoplasmic	PredHel=0	OTHER	CYT	CYT
ENT67037.1	hypothetical protein D627_00742 [Brucella melitensis B115]	Cytoplasmic	Cytoplasmic	PredHel=0	OTHER	CYT	CYT
WP_004682498.1	MULTISPECIES: SlyX family protein [Brucella]	Cytoplasmic	Unknown	PredHel=0	OTHER	CYT	CYT
WP_002966038.1	MULTISPECIES: Asp-tRNA(Asn)/Glu-tRNA(Gln) amidotransferase subunit GatC [Brucella]	Cytoplasmic	Cytoplasmic	PredHel=0	OTHER	CYT	CYT
ENT69043.1	hypothetical protein D627_00563 [Brucella melitensis B115]	InnerMembrane	CytoplasmicMembrane	PredHel=1	OTHER	TMH	NO CYT
WP_002963432.1	MULTISPECIES: urease subunit gamma [Brucella]	Cytoplasmic	Cytoplasmic	PredHel=0	OTHER	CYT	CYT
ENT65626.1	hypothetical protein D627_02246 [Brucella melitensis B115]	Cytoplasmic	Cytoplasmic	PredHel=0	OTHER	CYT	CYT
ENT66983.1	hypothetical protein D627_00687 [Brucella melitensis B115]	Cytoplasmic	Unknown	PredHel=0	SP(Sec/SPI)	SpI	NO CYT
ENT65502.1	hypothetical protein D627_02122 [Brucella melitensis B115]	Cytoplasmic	Cytoplasmic	PredHel=0	OTHER	CYT	CYT
WP_002964960.1	MULTISPECIES: YciI-like protein [Brucella]	Periplasmic	Unknown	PredHel=0	OTHER	CYT	NO CYT
WP_004684715.1	MULTISPECIES: ABC transporter ATP-binding protein [Brucella]	Cytoplasmic	CytoplasmicMembrane	PredHel=0	OTHER	CYT	NO CYT
WP_004681426.1	MULTISPECIES: histidine--tRNA ligase [Brucella]	Cytoplasmic	Cytoplasmic	PredHel=0	OTHER	CYT	CYT
WP_004683671.1	MULTISPECIES: beta-ketoacyl-ACP synthase [Brucella]	Cytoplasmic	Unknown	PredHel=0	SP(Sec/SPI)	SpI	NO CYT
WP_004683014.1	MULTISPECIES: F0F1 ATP synthase subunit B [Brucella]	Cytoplasmic	Unknown	PredHel=1	OTHER	CYT	NO CYT
WP_002965224.1	MULTISPECIES: ribosome maturation factor RimP [Brucella]	Cytoplasmic	Cytoplasmic	PredHel=0	OTHER	CYT	CYT
WP_002965694.1	MULTISPECIES: ABC transporter ATP-binding protein [Brucella]	Cytoplasmic	CytoplasmicMembrane	PredHel=0	OTHER	CYT	NO CYT
WP_004683846.1	MULTISPECIES: triose-phosphate isomerase [Brucella]	Cytoplasmic	Cytoplasmic	PredHel=0	OTHER	CYT	CYT
ENT67425.1	hypothetical protein D627_01137 [Brucella melitensis B115]	Cytoplasmic	Cytoplasmic	PredHel=0	OTHER	CYT	CYT
WP_004682023.1	MULTISPECIES: ABC transporter substrate-binding protein [Brucella]	Periplasmic	Unknown	PredHel=0	SP(Sec/SPI)	SpI	NO CYT
ENT65500.1	hypothetical protein D627_02120 [Brucella melitensis B115]	Cytoplasmic	Cytoplasmic	PredHel=0	OTHER	CYT	CYT
ENT68510.1	hypothetical protein D627_00018 [Brucella melitensis B115]	OuterMembrane	OuterMembrane	PredHel=1	SP(Sec/SPI)	SpI	NO CYT
WP_002965461.1	MULTISPECIES: thiamine phosphate synthase [Brucella]	Cytoplasmic	Cytoplasmic	PredHel=0	OTHER	CYT	CYT
WP_004684033.1	MULTISPECIES: energy-dependent translational throttle protein EttA [Brucella]	Cytoplasmic	Cytoplasmic	PredHel=0	OTHER	CYT	CYT
ENT67012.1	exodeoxyribonuclease III [Brucella melitensis B115]	Cytoplasmic	Cytoplasmic	PredHel=0	OTHER	CYT	CYT
WP_004684835.1	MULTISPECIES: LON peptidase substrate-binding domain-containing protein [Brucella]	Cytoplasmic	Cytoplasmic	PredHel=0	OTHER	CYT	CYT
WP_004686229.1	MULTISPECIES: cobaltochelatase subunit CobT [Brucella]	Cytoplasmic	Cytoplasmic	PredHel=0	OTHER	CYT	CYT
ENT68206.1	ATP synthase epsilon chain [Brucella melitensis B115]	Cytoplasmic	Unknown	PredHel=0	OTHER	CYT	CYT
ENT65501.1	hypothetical protein D627_02121 [Brucella melitensis B115]	Periplasmic	Cytoplasmic	PredHel=0	OTHER	CYT	NO CYT
ENT67439.1	Sua5/YciO/YrdC/YwlC family protein [Brucella melitensis B115]	Cytoplasmic	Cytoplasmic	PredHel=0	OTHER	CYT	CYT
WP_004684686.1	MULTISPECIES: ribonuclease PH [Brucella]	Cytoplasmic	Cytoplasmic	PredHel=0	OTHER	CYT	CYT
WP_002964262.1	MULTISPECIES: 3-deoxy-8-phosphooctulonate synthase [Brucella]	Periplasmic	Cytoplasmic	PredHel=0	OTHER	CYT	NO CYT
ENT67701.1	lipopolysaccharide transport periplasmic protein LptA [Brucella melitensis B115]	Periplasmic	Unknown	PredHel=1	SP(Sec/SPI)	SpI	NO CYT
ENT68008.1	hypothetical protein D627_01726 [Brucella melitensis B115]	Cytoplasmic	Cytoplasmic	PredHel=0	OTHER	CYT	CYT
ENT65754.1	hypothetical protein D627_02378 [Brucella melitensis B115]	Cytoplasmic	Unknown	PredHel=0	OTHER	CYT	CYT
WP_004683523.1	MULTISPECIES: SH3 domain-containing protein [Brucella]	Periplasmic	Unknown	PredHel=2	SP(Sec/SPI)	SpI	NO CYT
ENT66532.1	hypothetical protein D627_03168 [Brucella melitensis B115]	Cytoplasmic	Cytoplasmic	PredHel=0	OTHER	CYT	CYT
ENT67576.1	hypothetical protein D627_01290 [Brucella melitensis B115]	Cytoplasmic	Cytoplasmic	PredHel=0	OTHER	CYT	CYT
ENT66981.1	acetyl-CoA carboxylase, biotin carboxylase subunit [Brucella melitensis B115]	Cytoplasmic	Cytoplasmic	PredHel=0	OTHER	CYT	CYT
WP_002968232.1	MULTISPECIES: outer membrane beta-barrel protein [Brucella]	OuterMembrane	OuterMembrane	PredHel=0	SP(Sec/SPI)	SpI	NO CYT
WP_004683926.1	MULTISPECIES: 50S ribosomal protein L23 [Brucella]	Cytoplasmic	Cytoplasmic	PredHel=0	OTHER	CYT	CYT
WP_002965389.1	MULTISPECIES: universal stress protein [Brucella]	Cytoplasmic	CytoplasmicMembrane	PredHel=0	OTHER	CYT	NO CYT
ENT68920.1	hypothetical protein D627_00437 [Brucella melitensis B115]	Cytoplasmic	Unknown	PredHel=0	OTHER	CYT	CYT
ENT66997.1	hypothetical protein D627_00702 [Brucella melitensis B115]	Periplasmic	OuterMembrane	PredHel=0	LIPO(Sec/SPII)	TMH	NO CYT
WP_002965723.1	MULTISPECIES: D-amino acid dehydrogenase [Brucella]	Cytoplasmic	CytoplasmicMembrane	PredHel=0	OTHER	CYT	NO CYT
WP_004684168.1	MULTISPECIES: phosphoglycerate kinase [Brucella]	Cytoplasmic	Cytoplasmic	PredHel=0	OTHER	CYT	CYT
WP_004682391.1	MULTISPECIES: alpha/beta hydrolase [Brucella]	Periplasmic	Unknown	PredHel=0	SP(Sec/SPI)	SpI	NO CYT
WP_002966849.1	MULTISPECIES: cell envelope integrity protein EipB [Brucella]	Periplasmic	Unknown	PredHel=1	SP(Sec/SPI)	SpI	NO CYT
WP_004684487.1	MULTISPECIES: histidinol-phosphate transaminase [Brucella]	Cytoplasmic	Cytoplasmic	PredHel=0	OTHER	CYT	CYT
ENT69016.1	hypothetical protein D627_00535 [Brucella melitensis B115]	Cytoplasmic	Cytoplasmic	PredHel=0	OTHER	CYT	CYT
ENT66525.1	UPF0434 protein [Brucella melitensis B115]	Cytoplasmic	Unknown	PredHel=0	OTHER	CYT	CYT
ENT68730.1	hypothetical protein D627_00242 [Brucella melitensis B115]	Cytoplasmic	Cytoplasmic	PredHel=0	OTHER	CYT	CYT
ENT66445.1	NAD(P) transhydrogenase subunit beta [Brucella melitensis B115]	InnerMembrane	CytoplasmicMembrane	PredHel=8	OTHER	TMH	NO CYT
ENT68181.1	chorismate mutase [Brucella melitensis B115]	Cytoplasmic	Unknown	PredHel=0	OTHER	CYT	CYT
WP_002964572.1	MULTISPECIES: hypothetical protein [Brucella]	Cytoplasmic	Cytoplasmic	PredHel=0	OTHER	CYT	CYT
ENT66082.1	hypothetical protein D627_02707 [Brucella melitensis B115]	Cytoplasmic	Unknown	PredHel=0	OTHER	CYT	CYT
WP_004683762.1	MULTISPECIES: NADP-dependent malic enzyme [Brucella]	Cytoplasmic	Cytoplasmic	PredHel=0	OTHER	CYT	CYT
ENT66141.1	hypothetical protein D627_02766 [Brucella melitensis B115]	Cytoplasmic	Cytoplasmic	PredHel=0	OTHER	CYT	CYT
WP_002963524.1	MULTISPECIES: cytochrome-c oxidase, cbb3-type subunit III [Brucella]	Cytoplasmic	Unknown	PredHel=1	OTHER	TMH	NO CYT
WP_002964825.1	MULTISPECIES: DUF1192 domain-containing protein [Brucella]	Cytoplasmic	Unknown	PredHel=0	OTHER	CYT	CYT
WP_006014546.1	MULTISPECIES: SMP-30/gluconolactonase/LRE family protein [Brucella]	Cytoplasmic	Cytoplasmic	PredHel=0	OTHER	CYT	CYT
ENT68297.1	phosphoglucosamine mutase [Brucella melitensis B115]	Cytoplasmic	Cytoplasmic	PredHel=1	OTHER	CYT	NO CYT
WP_004684435.1	MULTISPECIES: VOC family protein [Brucella]	Cytoplasmic	Unknown	PredHel=0	OTHER	CYT	CYT
ENT65569.1	hypothetical protein D627_02189 [Brucella melitensis B115]	Periplasmic	Cytoplasmic	PredHel=0	OTHER	CYT	NO CYT
ENT68711.1	HflC protein [Brucella melitensis B115]	Cytoplasmic	Cytoplasmic	PredHel=1	OTHER	TMH	NO CYT
ENT66062.1	hypothetical protein D627_02687 [Brucella melitensis B115]	Cytoplasmic	Cytoplasmic	PredHel=0	OTHER	CYT	CYT
WP_002964349.1	MULTISPECIES: 30S ribosomal protein S14 [Brucella]	Cytoplasmic	Cytoplasmic	PredHel=0	OTHER	CYT	CYT
WP_002964357.1	MULTISPECIES: 50S ribosomal protein L22 [Brucella]	Cytoplasmic	Cytoplasmic	PredHel=0	OTHER	CYT	CYT
WP_002964835.1	MULTISPECIES: DUF1036 domain-containing protein [Brucella]	Extracellular	Unknown	PredHel=0	SP(Sec/SPI)	SpI	NO CYT
WP_004684235.1	MULTISPECIES: pyruvate carboxylase [Brucella]	Cytoplasmic	Cytoplasmic	PredHel=0	OTHER	CYT	CYT
WP_002964173.1	MULTISPECIES: alanyl-tRNA editing protein [Brucella]	Cytoplasmic	Cytoplasmic	PredHel=0	OTHER	CYT	CYT
ENT67352.1	hypothetical protein D627_01064 [Brucella melitensis B115]	Periplasmic	Unknown	PredHel=0	OTHER	CYT	NO CYT
ENT65683.1	hypothetical protein D627_02305 [Brucella melitensis B115]	Periplasmic	Unknown	PredHel=2	SP(Sec/SPI)	SpI	NO CYT
ENT68841.1	RNA methyltransferase, TrmH family, group 3 [Brucella melitensis B115]	Cytoplasmic	Cytoplasmic	PredHel=0	OTHER	CYT	CYT
WP_002963858.1	MULTISPECIES: SDR family oxidoreductase [Brucella]	Periplasmic	Cytoplasmic	PredHel=0	OTHER	SpI	NO CYT
ENT67021.1	hypothetical protein D627_00726 [Brucella melitensis B115]	Periplasmic	Periplasmic	PredHel=1	SP(Sec/SPI)	SpI	NO CYT
WP_005967531.1	MULTISPECIES: dihydroxyacetone kinase subunit DhaL [Brucella]	Cytoplasmic	Unknown	PredHel=0	OTHER	CYT	CYT
WP_002965908.1	MULTISPECIES: BA14K family protein [Brucella]	Periplasmic	Unknown	PredHel=2	SP(Sec/SPI)	SpI	NO CYT
WP_004684011.1	MULTISPECIES: SCO family protein [Brucella]	Periplasmic	Unknown	PredHel=1	SP(Sec/SPI)	TMH	NO CYT
WP_004683449.1	MULTISPECIES: nucleoside-diphosphate kinase [Brucella]	Cytoplasmic	Extracellular	PredHel=0	OTHER	CYT	NO CYT
ENT68133.1	porphobilinogen deaminase [Brucella melitensis B115]	Cytoplasmic	Cytoplasmic	PredHel=0	OTHER	CYT	CYT
WP_004681939.1	MULTISPECIES: deaminase [Brucella]	Cytoplasmic	Unknown	PredHel=0	OTHER	CYT	CYT
WP_002964839.1	MULTISPECIES: glycine zipper 2TM domain-containing protein [Brucella]	Periplasmic	CytoplasmicMembrane	PredHel=2	LIPO(Sec/SPII)	SpII	NO CYT
ENT68709.1	hypothetical protein D627_00221 [Brucella melitensis B115]	Cytoplasmic	Unknown	PredHel=0	OTHER	CYT	CYT
ENT67000.1	seryl-tRNA synthetase [Brucella melitensis B115]	Cytoplasmic	Cytoplasmic	PredHel=0	OTHER	CYT	CYT
ENT68267.1	5-formyltetrahydrofolate cyclo-ligase [Brucella melitensis B115]	Cytoplasmic	Cytoplasmic	PredHel=0	OTHER	CYT	CYT
WP_002969353.1	MULTISPECIES: FadR/GntR family transcriptional regulator [Brucella]	Cytoplasmic	Cytoplasmic	PredHel=0	OTHER	CYT	CYT
WP_004684514.1	MULTISPECIES: SDR family NAD(P)-dependent oxidoreductase [Brucella]	Cytoplasmic	Cytoplasmic	PredHel=0	OTHER	CYT	CYT
WP_002965031.1	MULTISPECIES: universal stress protein [Brucella]	Cytoplasmic	Unknown	PredHel=0	OTHER	CYT	CYT
ENT66170.1	hypothetical protein D627_02795 [Brucella melitensis B115]	Cytoplasmic	Cytoplasmic	PredHel=0	OTHER	CYT	CYT
WP_004683599.1	MULTISPECIES: 30S ribosomal protein S9 [Brucella]	Cytoplasmic	Cytoplasmic	PredHel=0	OTHER	CYT	CYT
WP_004683921.1	MULTISPECIES: 30S ribosomal protein S8 [Brucella/Ochrobactrum group]	Cytoplasmic	Cytoplasmic	PredHel=0	OTHER	CYT	CYT
ENT67045.1	hypothetical protein D627_00750 [Brucella melitensis B115]	Cytoplasmic	Unknown	PredHel=0	OTHER	CYT	CYT
ENT66563.1	hypothetical protein D627_03199 [Brucella melitensis B115]	Cytoplasmic	Unknown	PredHel=0	OTHER	CYT	CYT
WP_002964178.1	MULTISPECIES: acetyl-CoA hydrolase/transferase family protein [Brucella]	Cytoplasmic	Cytoplasmic	PredHel=0	OTHER	CYT	CYT
WP_004683835.1	MULTISPECIES: nitrogen regulation protein NR(I) [Brucella]	Cytoplasmic	Cytoplasmic	PredHel=0	OTHER	CYT	CYT
WP_004684021.1	MULTISPECIES: undecaprenyldiphospho-muramoylpentapeptide beta-N-acetylglucosaminyltransferase [Brucella]	Cytoplasmic	CytoplasmicMembrane	PredHel=0	OTHER	CYT	NO CYT
ENT68235.1	hypothetical protein D627_01962 [Brucella melitensis B115]	OuterMembrane	Unknown	PredHel=0	LIPO(Sec/SPII)	SpII	NO CYT
WP_004684586.1	MULTISPECIES: beta-ketoacyl-ACP synthase I [Brucella]	Cytoplasmic	Cytoplasmic	PredHel=0	SP(Sec/SPI)	CYT	NO CYT
WP_004681901.1	MULTISPECIES: Asp-tRNA(Asn)/Glu-tRNA(Gln) amidotransferase subunit GatA [Brucella]	Periplasmic	Cytoplasmic	PredHel=0	OTHER	CYT	NO CYT
ENT68659.1	hypothetical protein D627_00171 [Brucella melitensis B115]	Periplasmic	Unknown	PredHel=0	SP(Sec/SPI)	CYT	NO CYT
WP_004683836.1	MULTISPECIES: nitrogen regulation protein NR(II) [Brucella]	Cytoplasmic	CytoplasmicMembrane	PredHel=0	OTHER	CYT	NO CYT
WP_002963914.1	MULTISPECIES: integration host factor subunit alpha [Brucella]	Cytoplasmic	Cytoplasmic	PredHel=0	OTHER	CYT	CYT
ENT67548.1	glucose-6-phosphate isomerase [Brucella melitensis B115]	Cytoplasmic	Cytoplasmic	PredHel=0	OTHER	CYT	CYT
ENT66385.1	peptide deformylase [Brucella melitensis B115]	Cytoplasmic	Cytoplasmic	PredHel=0	OTHER	CYT	CYT
WP_002964927.1	MULTISPECIES: 50S ribosomal protein L27 [Brucella/Ochrobactrum group]	Extracellular	Cytoplasmic	PredHel=0	OTHER	CYT	NO CYT
ENT65516.1	6-phosphogluconolactonase [Brucella melitensis B115]	Cytoplasmic	Cytoplasmic	PredHel=0	OTHER	CYT	CYT
ENT65591.1	6,7-dimethyl-8-ribityllumazine synthase 2 [Brucella melitensis B115]	Cytoplasmic	Cytoplasmic	PredHel=0	OTHER	CYT	CYT
ENT68635.1	hypothetical protein D627_00146 [Brucella melitensis B115]	Cytoplasmic	Unknown	PredHel=0	OTHER	CYT	CYT
ENT67242.1	hypothetical protein D627_00953 [Brucella melitensis B115]	Periplasmic	Unknown	PredHel=0	OTHER	CYT	NO CYT
WP_002965533.1	MULTISPECIES: UPF0262 family protein [Brucella]	Cytoplasmic	Cytoplasmic	PredHel=0	OTHER	CYT	CYT
WP_002965160.1	MULTISPECIES: PTS sugar transporter subunit IIA [Brucella]	Cytoplasmic	Cytoplasmic	PredHel=0	OTHER	CYT	CYT
ENT68040.1	hypothetical protein D627_01759 [Brucella melitensis B115]	InnerMembrane	Unknown	PredHel=1	OTHER	TMH	NO CYT
ENT68049.1	hypothetical protein D627_01768 [Brucella melitensis B115]	Periplasmic	CytoplasmicMembrane	PredHel=1	OTHER	CYT	NO CYT
ENT65809.1	phosphoglycerate dehydrogenase [Brucella melitensis B115]	Cytoplasmic	Cytoplasmic	PredHel=0	OTHER	CYT	CYT
ENT68531.1	hypothetical protein D627_00042 [Brucella melitensis B115]	Cytoplasmic	Unknown	PredHel=0	OTHER	CYT	CYT
ENT66509.1	hypothetical protein D627_03144 [Brucella melitensis B115]	Cytoplasmic	Cytoplasmic	PredHel=0	OTHER	CYT	CYT
ENT67388.1	hypothetical protein D627_01100 [Brucella melitensis B115]	Periplasmic	Cytoplasmic	PredHel=1	OTHER	CYT	NO CYT
WP_002964269.1	MULTISPECIES: indole-3-glycerol phosphate synthase TrpC [Brucella]	Cytoplasmic	Cytoplasmic	PredHel=0	OTHER	CYT	CYT
ENT68280.1	hypothetical protein D627_02007 [Brucella melitensis B115]	Periplasmic	Unknown	PredHel=1	SP(Sec/SPI)	SpI	NO CYT
WP_004683357.1	MULTISPECIES: hypothetical protein [Brucella]	Periplasmic	Unknown	PredHel=1	SP(Sec/SPI)	SpI	NO CYT
WP_004681866.1	MULTISPECIES: peptide ABC transporter substrate-binding protein [Brucella]	Periplasmic	Periplasmic	PredHel=0	SP(Sec/SPI)	SpI	NO CYT
WP_004683866.1	MULTISPECIES: outer membrane protein assembly factor BamA [Brucella]	OuterMembrane	OuterMembrane	PredHel=1	SP(Sec/SPI)	SpI	NO CYT
WP_002967303.1	MULTISPECIES: peptide ABC transporter substrate-binding protein [Brucella]	Periplasmic	Periplasmic	PredHel=0	SP(Sec/SPI)	SpI	NO CYT
WP_002966387.1	MULTISPECIES: chaperonin GroEL [Brucella]	Cytoplasmic	Cytoplasmic	PredHel=0	OTHER	CYT	CYT
ENT68770.1	hypothetical protein D627_00283 [Brucella melitensis B115]	Periplasmic	Periplasmic	PredHel=0	SP(Sec/SPI)	SpI	NO CYT
ENT65592.1	hypothetical protein D627_02212 [Brucella melitensis B115]	Periplasmic	Periplasmic	PredHel=0	SP(Sec/SPI)	SpI	NO CYT
WP_002966589.1	MULTISPECIES: amino acid ABC transporter substrate-binding protein [Brucella]	Periplasmic	Periplasmic	PredHel=0	SP(Sec/SPI)	SpI	NO CYT
ENT65602.1	hypothetical protein D627_02222 [Brucella melitensis B115]	Periplasmic	Periplasmic	PredHel=0	SP(Sec/SPI)	SpI	NO CYT
WP_002965212.1	MULTISPECIES: DNA starvation/stationary phase protection protein Dps [Brucella]	Cytoplasmic	Cytoplasmic	PredHel=0	OTHER	CYT	CYT
WP_004681095.1	MULTISPECIES: TonB-dependent receptor [Brucella]	OuterMembrane	OuterMembrane	PredHel=0	SP(Sec/SPI)	SpI	NO CYT
WP_004681934.1	MULTISPECIES: sn-glycerol-3-phosphate ABC transporter substrate-binding protein UgpB [Brucella]	Periplasmic	Periplasmic	PredHel=0	SP(Sec/SPI)	SpI	NO CYT
ENT67185.1	hypothetical protein D627_00895 [Brucella melitensis B115]	OuterMembrane	OuterMembrane	PredHel=0	SP(Sec/SPI)	SpI	NO CYT
WP_002967701.1	MULTISPECIES: pyruvate dehydrogenase complex E1 component subunit beta [Brucella]	Cytoplasmic	Cytoplasmic	PredHel=0	OTHER	CYT	CYT
ENT68848.1	50S ribosomal protein L7/L12 [Brucella melitensis B115]	Cytoplasmic	Unknown	PredHel=0	TAT(Tat/SPI)	CYT	NO CYT
WP_004684261.1	MULTISPECIES: F0F1 ATP synthase subunit beta [Brucella]	Cytoplasmic	CytoplasmicMembrane	PredHel=0	OTHER	CYT	NO CYT
WP_004684652.1	MULTISPECIES: sulfate ABC transporter substrate-binding protein [Brucella]	Periplasmic	Periplasmic	PredHel=0	SP(Sec/SPI)	SpI	NO CYT
ENT68895.1	hypothetical protein D627_00412 [Brucella melitensis B115]	Periplasmic	Unknown	PredHel=1	SP(Sec/SPI)	SpI	NO CYT
ENT67626.1	hypothetical protein D627_01341 [Brucella melitensis B115]	Periplasmic	Unknown	PredHel=0	SP(Sec/SPI)	SpI	NO CYT
WP_004686219.1	MULTISPECIES: ABC transporter substrate-binding protein [Brucella]	Periplasmic	Unknown	PredHel=0	SP(Sec/SPI)	SpI	NO CYT
WP_004684242.1	MULTISPECIES: branched-chain amino acid ABC transporter substrate-binding protein [Brucella]	Periplasmic	Periplasmic	PredHel=1	SP(Sec/SPI)	SpI	NO CYT
ENT68926.1	ribosome-recycling factor [Brucella melitensis B115]	Cytoplasmic	Cytoplasmic	PredHel=0	OTHER	CYT	CYT
WP_004682225.1	MULTISPECIES: D-ribose ABC transporter substrate-binding protein [Brucella]	Periplasmic	Periplasmic	PredHel=0	SP(Sec/SPI)	SpI	NO CYT
WP_004681883.1	MULTISPECIES: bacterioferritin [Brucella]	Cytoplasmic	Cytoplasmic	PredHel=0	OTHER	CYT	CYT
ENT67800.1	hypothetical protein D627_01516 [Brucella melitensis B115]	Periplasmic	Unknown	PredHel=1	SP(Sec/SPI)	SpI	NO CYT
ENT68170.1	carboxy-terminal-processing protease [Brucella melitensis B115]	Periplasmic	CytoplasmicMembrane	PredHel=1	SP(Sec/SPI)	SpI	NO CYT
WP_004681017.1	MULTISPECIES: D-xylose ABC transporter substrate-binding protein [Brucella]	Periplasmic	Periplasmic	PredHel=1	TAT(Tat/SPI)	SpI	NO CYT
WP_002972093.1	MULTISPECIES: superoxide dismutase family protein [Brucella]	Periplasmic	Periplasmic	PredHel=0	SP(Sec/SPI)	SpI	NO CYT
WP_004683766.1	MULTISPECIES: kinesin [Brucella]	OuterMembrane	Unknown	PredHel=2	OTHER	CYT	NO CYT
ENT67839.1	hypothetical protein D627_01556 [Brucella melitensis B115]	Periplasmic	Periplasmic	PredHel=1	SP(Sec/SPI)	SpI	NO CYT
WP_004686962.1	MULTISPECIES: OmpA family protein [Brucella]	OuterMembrane	CytoplasmicMembrane	PredHel=3	LIPO(Sec/SPII)	SpII	NO CYT
WP_004682068.1	MULTISPECIES: sugar ABC transporter substrate-binding protein [Brucella]	Periplasmic	Periplasmic	PredHel=0	SP(Sec/SPI)	SpI	NO CYT
WP_002970090.1	MULTISPECIES: elongation factor Tu [Brucella]	Cytoplasmic	Cytoplasmic	PredHel=0	OTHER	CYT	CYT
WP_002964581.1	MULTISPECIES: outer membrane protein BP26/OMP28 [Brucella]	Periplasmic	Periplasmic	PredHel=1	SP(Sec/SPI)	SpI	NO CYT
ENT69074.1	nitrogen regulatory protein P-II [Brucella melitensis B115]	Cytoplasmic	CytoplasmicMembrane	PredHel=0	OTHER	CYT	NO CYT
ENT67908.1	chaperone dnaK [Brucella melitensis B115]	Cytoplasmic	Cytoplasmic	PredHel=0	OTHER	CYT	CYT
ENT68061.1	cysteine synthase A [Brucella melitensis B115]	Cytoplasmic	Cytoplasmic	PredHel=0	OTHER	CYT	CYT
ENT67252.1	hypothetical protein D627_00963 [Brucella melitensis B115]	Periplasmic	Periplasmic	PredHel=1	SP(Sec/SPI)	SpI	NO CYT
WP_004681884.1	MULTISPECIES: BMP family ABC transporter substrate-binding protein [Brucella]	Periplasmic	Unknown	PredHel=0	SP(Sec/SPI)	SpI	NO CYT
ENT66457.1	hypothetical protein D627_03092 [Brucella melitensis B115]	Cytoplasmic	CytoplasmicMembrane	PredHel=0	TAT(Tat/SPI)	SpI	NO CYT
WP_005970293.1	MULTISPECIES: translocation/assembly module TamB domain-containing protein [Brucella]	OuterMembrane	Unknown	PredHel=1	SP(Sec/SPI)	SpI	NO CYT
ENT66035.1	chaperonin [Brucella melitensis B115]	Cytoplasmic	Cytoplasmic	PredHel=0	OTHER	CYT	CYT
WP_005970295.1	MULTISPECIES: autotransporter assembly complex family protein [Brucella]	OuterMembrane	OuterMembrane	PredHel=0	SP(Sec/SPI)	SpI	NO CYT
WP_004681258.1	MULTISPECIES: molybdate ABC transporter substrate-binding protein [Brucella]	Periplasmic	Periplasmic	PredHel=0	SP(Sec/SPI)	SpI	NO CYT
WP_005969337.1	hypothetical protein [Brucella melitensis]	Periplasmic	Unknown	PredHel=1	SP(Sec/SPI)	SpI	NO CYT
WP_004683927.1	MULTISPECIES: elongation factor G [Brucella]	Cytoplasmic	Cytoplasmic	PredHel=0	OTHER	CYT	CYT
WP_002967859.1	MULTISPECIES: polyamine ABC transporter substrate-binding protein [Brucella]	Periplasmic	Periplasmic	PredHel=0	SP(Sec/SPI)	SpI	NO CYT
WP_002963881.1	MULTISPECIES: amino acid ABC transporter substrate-binding protein [Brucella]	OuterMembrane	Periplasmic	PredHel=0	SP(Sec/SPI)	SpI	NO CYT
ENT68645.1	hypothetical protein D627_00157 [Brucella melitensis B115]	Periplasmic	Unknown	PredHel=1	TAT(Tat/SPI)	SpI	NO CYT
WP_002964610.1	MULTISPECIES: transcription elongation factor GreA [Brucella]	Cytoplasmic	Cytoplasmic	PredHel=0	OTHER	CYT	CYT
WP_005969513.1	porin [Brucella melitensis]	OuterMembrane	OuterMembrane	PredHel=0	SP(Sec/SPI)	SpI	NO CYT
ENT68321.1	hypothetical protein D627_02048 [Brucella melitensis B115]	Cytoplasmic	Unknown	PredHel=0	OTHER	CYT	CYT
ENT67038.1	hypothetical protein D627_00743 [Brucella melitensis B115]	Cytoplasmic	Unknown	PredHel=0	OTHER	CYT	CYT
WP_002968475.1	MULTISPECIES: Fe(3+) ABC transporter substrate-binding protein [Brucella]	Cytoplasmic	Periplasmic	PredHel=0	SP(Sec/SPI)	SpI	NO CYT
ENT68291.1	protein tolB [Brucella melitensis B115]	OuterMembrane	Periplasmic	PredHel=1	SP(Sec/SPI)	SpI	NO CYT
ENT65610.1	hypothetical protein D627_02230 [Brucella melitensis B115]	Cytoplasmic	Unknown	PredHel=0	OTHER	CYT	CYT
ENT68203.1	ATP synthase subunit alpha [Brucella melitensis B115]	Cytoplasmic	Cytoplasmic	PredHel=0	OTHER	CYT	CYT
WP_002965036.1	MULTISPECIES: electron transfer flavoprotein subunit alpha/FixB family protein [Brucella]	Cytoplasmic	Unknown	PredHel=0	OTHER	CYT	CYT
WP_002967344.1	MULTISPECIES: ABC transporter substrate-binding protein [Brucella]	Periplasmic	Periplasmic	PredHel=0	SP(Sec/SPI)	SpI	NO CYT
ENT66111.1	hypothetical protein D627_02736 [Brucella melitensis B115]	Periplasmic	Unknown	PredHel=0	SP(Sec/SPI)	SpI	NO CYT
ENT66463.1	hypothetical protein D627_03098 [Brucella melitensis B115]	Periplasmic	Unknown	PredHel=0	SP(Sec/SPI)	SpI	NO CYT
WP_004689731.1	MULTISPECIES: pyruvate dehydrogenase complex dihydrolipoamide acetyltransferase [Brucella]	Cytoplasmic	Cytoplasmic	PredHel=0	OTHER	CYT	CYT
WP_004683843.1	MULTISPECIES: phosphopyruvate hydratase [Brucella]	Cytoplasmic	Cytoplasmic	PredHel=0	OTHER	CYT	CYT
WP_004681928.1	MULTISPECIES: ABC transporter substrate-binding protein [Brucella]	Periplasmic	Periplasmic	PredHel=0	SP(Sec/SPI)	SpI	NO CYT
ENT67728.1	S-(hydroxymethyl)glutathione dehydrogenase [Brucella melitensis B115]	Cytoplasmic	Cytoplasmic	PredHel=0	OTHER	CYT	CYT
ENT66987.1	trigger factor [Brucella melitensis B115]	Cytoplasmic	Cytoplasmic	PredHel=0	OTHER	CYT	CYT
ENT68831.1	hypothetical protein D627_00345 [Brucella melitensis B115]	InnerMembrane	Unknown	PredHel=0	SP(Sec/SPI)	SpI	NO CYT
ENT68755.1	TonB-dependent vitamin B12 receptor [Brucella melitensis B115]	OuterMembrane	OuterMembrane	PredHel=0	OTHER	CYT	NO CYT
ENT67372.1	hypothetical protein D627_01084 [Brucella melitensis B115]	Cytoplasmic	Unknown	PredHel=0	OTHER	CYT	CYT
WP_002966369.1	MULTISPECIES: DUF4170 domain-containing protein [Brucella]	Cytoplasmic	Unknown	PredHel=0	OTHER	CYT	CYT
ENT67697.1	PTS IIA-like nitrogen-regulatory protein PtsN [Brucella melitensis B115]	Cytoplasmic	Cytoplasmic	PredHel=0	OTHER	CYT	CYT
WP_002964509.1	MULTISPECIES: DUF2853 family protein [Brucella]	Cytoplasmic	Unknown	PredHel=0	OTHER	CYT	CYT
WP_002968428.1	MULTISPECIES: extracellular solute-binding protein [Brucella]	Periplasmic	Periplasmic	PredHel=1	SP(Sec/SPI)	SpI	NO CYT
ENT67498.1	hypothetical protein D627_01210 [Brucella melitensis B115]	Periplasmic	Unknown	PredHel=1	SP(Sec/SPI)	SpI	NO CYT
ENT67689.1	protein grpE [Brucella melitensis B115]	Cytoplasmic	Cytoplasmic	PredHel=0	OTHER	CYT	CYT
WP_002964766.1	MULTISPECIES: dUTP diphosphatase [Brucella]	Cytoplasmic	Cytoplasmic	PredHel=0	OTHER	CYT	CYT
WP_004684447.1	dihydrolipoyl dehydrogenase [Brucella melitensis]	Cytoplasmic	Cytoplasmic	PredHel=0	OTHER	CYT	CYT
ENT68548.1	hypothetical protein D627_00059 [Brucella melitensis B115]	Periplasmic	Unknown	PredHel=0	SP(Sec/SPI)	SpI	NO CYT
ENT68975.1	DNA-binding protein HRL18 [Brucella melitensis B115]	Cytoplasmic	Cytoplasmic	PredHel=0	OTHER	CYT	CYT
WP_002967147.1	MULTISPECIES: aliphatic sulfonate ABC transporter substrate-binding protein [Brucella]	Periplasmic	Unknown	PredHel=0	SP(Sec/SPI)	SpI	NO CYT
WP_002964611.1	MULTISPECIES: DUF1176 domain-containing protein [Brucella]	Periplasmic	Unknown	PredHel=0	SP(Sec/SPI)	SpI	NO CYT
ENT67289.1	superoxide dismutase [Mn] [Brucella melitensis B115]	Periplasmic	Periplasmic	PredHel=0	OTHER	CYT	NO CYT
WP_004684719.1	MULTISPECIES: fumarylacetoacetate hydrolase family protein [Brucella]	Periplasmic	Cytoplasmic	PredHel=0	OTHER	CYT	NO CYT
ENT68599.1	hypothetical protein D627_00110 [Brucella melitensis B115]	Cytoplasmic	Cytoplasmic	PredHel=0	OTHER	CYT	CYT
WP_002964288.1	MULTISPECIES: translation elongation factor Ts [Brucella]	Cytoplasmic	Cytoplasmic	PredHel=0	OTHER	CYT	CYT
ENT67393.1	30S ribosomal protein S6 [Brucella melitensis B115]	Cytoplasmic	Cytoplasmic	PredHel=0	OTHER	CYT	CYT
WP_002964837.1	MULTISPECIES: DUF2312 domain-containing protein [Brucellaceae]	Cytoplasmic	Cytoplasmic	PredHel=0	OTHER	CYT	CYT
ENT68954.1	pyruvate dehydrogenase E1 component subunit alpha [Brucella melitensis B115]	Cytoplasmic	Cytoplasmic	PredHel=0	OTHER	CYT	CYT
WP_004683059.1	MULTISPECIES: DnaJ C-terminal domain-containing protein [Brucella]	Cytoplasmic	Cytoplasmic	PredHel=0	OTHER	CYT	CYT
ENT67294.1	hypothetical protein D627_01005 [Brucella melitensis B115]	Cytoplasmic	Unknown	PredHel=0	OTHER	CYT	CYT
ENT68304.1	hypothetical protein D627_02031 [Brucella melitensis B115]	Periplasmic	Unknown	PredHel=1	OTHER	CYT	NO CYT
WP_002965314.1	MULTISPECIES: hypothetical protein [Brucella]	Cytoplasmic	Unknown	PredHel=0	OTHER	CYT	CYT
ENT65973.1	hypothetical protein D627_02598 [Brucella melitensis B115]	Periplasmic	Unknown	PredHel=0	SP(Sec/SPI)	SpI	NO CYT
WP_002963624.1	MULTISPECIES: invasion associated locus B family protein [Brucella]	Periplasmic	Unknown	PredHel=0	TAT(Tat/SPI)	SpI	NO CYT
WP_004684204.1	MULTISPECIES: thiamine ABC transporter substrate binding subunit [Brucella]	Periplasmic	Periplasmic	PredHel=0	SP(Sec/SPI)	SpI	NO CYT
WP_002965202.1	MULTISPECIES: PstS family phosphate ABC transporter substrate-binding protein [Brucella]	Periplasmic	CytoplasmicMembrane	PredHel=0	SP(Sec/SPI)	SpI	NO CYT
ENT66327.1	hypothetical protein D627_02959 [Brucella melitensis B115]	Cytoplasmic	Periplasmic	PredHel=0	SP(Sec/SPI)	SpI	NO CYT
ENT68116.1	hypothetical protein D627_01836 [Brucella melitensis B115]	Cytoplasmic	Cytoplasmic	PredHel=0	OTHER	CYT	CYT
ENT67355.1	hypothetical protein D627_01067 [Brucella melitensis B115]	Periplasmic	Unknown	PredHel=0	TAT(Tat/SPI)	SpI	NO CYT
ENT69034.1	hypothetical protein D627_00554 [Brucella melitensis B115]	Cytoplasmic	Cytoplasmic	PredHel=0	OTHER	CYT	CYT
ENT67928.1	thioredoxin C-1 [Brucella melitensis B115]	Cytoplasmic	Cytoplasmic	PredHel=0	OTHER	CYT	CYT
WP_004684017.1	MULTISPECIES: cell division protein FtsZ [Brucella]	Cytoplasmic	Cytoplasmic	PredHel=0	OTHER	CYT	CYT
ENT68726.1	hypothetical protein D627_00238 [Brucella melitensis B115]	Cytoplasmic	Cytoplasmic	PredHel=0	OTHER	CYT	CYT
WP_002967978.1	MULTISPECIES: peptidylprolyl isomerase [Brucella]	Periplasmic	CytoplasmicMembrane	PredHel=1	SP(Sec/SPI)	SpI	NO CYT
ENT67875.1	transcription termination factor NusA [Brucella melitensis B115]	Cytoplasmic	Cytoplasmic	PredHel=0	OTHER	CYT	CYT
WP_002964236.1	MULTISPECIES: ATP-dependent Clp protease ATP-binding subunit ClpX [Brucella]	Cytoplasmic	Cytoplasmic	PredHel=0	OTHER	CYT	CYT
WP_002971236.1	MULTISPECIES: hypothetical protein [Brucella]	Cytoplasmic	Cytoplasmic	PredHel=0	OTHER	CYT	CYT
ENT69069.1	hypothetical protein D627_00589 [Brucella melitensis B115]	Periplasmic	Unknown	PredHel=0	SP(Sec/SPI)	SpI	NO CYT
ENT68199.1	fructose-6-phosphate aldolase [Brucella melitensis B115]	Cytoplasmic	Cytoplasmic	PredHel=0	OTHER	CYT	CYT
ENT66980.1	acetyl-CoA carboxylase, biotin carboxyl carrier protein [Brucella melitensis B115]	Cytoplasmic	Unknown	PredHel=0	TAT(Tat/SPI)	CYT	NO CYT
WP_005970904.1	peptidoglycan-associated lipoprotein Pal [Brucella melitensis]	OuterMembrane	OuterMembrane	PredHel=0	LIPO(Sec/SPII)	SpII	NO CYT
ENT68186.1	hypothetical protein D627_01913 [Brucella melitensis B115]	Cytoplasmic	CytoplasmicMembrane	PredHel=0	OTHER	CYT	NO CYT
WP_004686736.1	MULTISPECIES: isovaleryl-CoA dehydrogenase [Brucella]	Cytoplasmic	Cytoplasmic	PredHel=0	OTHER	CYT	CYT
WP_002972089.1	MULTISPECIES: siderophore ABC transporter substrate-binding protein [Brucella]	Periplasmic	Periplasmic	PredHel=0	SP(Sec/SPI)	SpI	NO CYT
WP_002965058.1	MULTISPECIES: inorganic diphosphatase [Brucella]	Cytoplasmic	Cytoplasmic	PredHel=0	OTHER	CYT	CYT
ENT65551.1	hypothetical protein D627_02171 [Brucella melitensis B115]	Periplasmic	Periplasmic	PredHel=0	SP(Sec/SPI)	SpI	NO CYT
WP_002964530.1	MULTISPECIES: outer membrane protein assembly factor BamD [Brucella]	Cytoplasmic	OuterMembrane	PredHel=0	LIPO(Sec/SPII)	SpII	NO CYT
ENT67350.1	hypothetical protein D627_01062 [Brucella melitensis B115]	Periplasmic	Unknown	PredHel=0	LIPO(Sec/SPII)	SpI	NO CYT
ENT68937.1	glutamyl-tRNA synthetase 1 [Brucella melitensis B115]	Cytoplasmic	Cytoplasmic	PredHel=0	OTHER	CYT	CYT
WP_002965368.1	MULTISPECIES: outer membrane protein [Brucella]	OuterMembrane	OuterMembrane	PredHel=0	SP(Sec/SPI)	SpI	NO CYT
ENT68058.1	electron transfer flavoprotein subunit beta [Brucella melitensis B115]	Cytoplasmic	Cytoplasmic	PredHel=0	OTHER	CYT	CYT
WP_004681859.1	MULTISPECIES: dihydrolipoamide acetyltransferase family protein [Brucella]	Cytoplasmic	Cytoplasmic	PredHel=0	OTHER	CYT	CYT
WP_002965460.1	MULTISPECIES: ABC transporter substrate-binding protein [Brucella]	Cytoplasmic	Unknown	PredHel=0	SP(Sec/SPI)	SpI	NO CYT
WP_002963795.1	MULTISPECIES: DNA-directed RNA polymerase subunit omega [Brucella]	Cytoplasmic	Cytoplasmic	PredHel=0	OTHER	CYT	CYT
ENT67330.1	GDP-mannose 4,6-dehydratase [Brucella melitensis B115]	Cytoplasmic	Cytoplasmic	PredHel=0	OTHER	CYT	CYT
WP_002967690.1	MULTISPECIES: single-stranded DNA-binding protein [Brucella]	Extracellular	Cytoplasmic	PredHel=0	OTHER	CYT	NO CYT
WP_002966234.1	MULTISPECIES: catalase KatA [Brucella]	Periplasmic	Periplasmic	PredHel=0	OTHER	CYT	NO CYT
ENT67311.1	hypothetical protein D627_01022 [Brucella melitensis B115]	Periplasmic	Periplasmic	PredHel=0	SP(Sec/SPI)	SpI	NO CYT
ENT67819.1	UPF0133 protein [Brucella melitensis B115]	Cytoplasmic	Periplasmic	PredHel=0	OTHER	CYT	NO CYT
ENT65492.1	nickel ABC transporter, nickel/metallophore periplasmic binding protein [Brucella melitensis B115]	Periplasmic	Periplasmic	PredHel=1	SP(Sec/SPI)	SpI	NO CYT
WP_002971243.1	MULTISPECIES: invasion associated locus B family protein [Brucella]	Periplasmic	Unknown	PredHel=1	SP(Sec/SPI)	SpI	NO CYT
WP_004686268.1	MULTISPECIES: ATP-dependent chaperone ClpB [Brucella]	Cytoplasmic	Cytoplasmic	PredHel=0	OTHER	CYT	CYT
ENT69033.1	hypothetical protein D627_00553 [Brucella melitensis B115]	Cytoplasmic	Cytoplasmic	PredHel=0	OTHER	CYT	CYT
WP_002966226.1	MULTISPECIES: iron transporter [Brucella]	Periplasmic	Unknown	PredHel=0	SP(Sec/SPI)	SpI	NO CYT
WP_002963720.1	MULTISPECIES: MucR family transcriptional regulator [Brucella]	Cytoplasmic	Cytoplasmic	PredHel=0	OTHER	CYT	CYT
ENT68263.1	glyceraldehyde-3-phosphate dehydrogenase [Brucella melitensis B115]	Cytoplasmic	Cytoplasmic	PredHel=0	OTHER	CYT	CYT
ENT68135.1	hypothetical protein D627_01855 [Brucella melitensis B115]	Periplasmic	Extracellular	PredHel=0	OTHER	CYT	NO CYT
ENT67721.1	acid tolerance regulatory protein ActR [Brucella melitensis B115]	Cytoplasmic	Cytoplasmic	PredHel=0	OTHER	CYT	CYT
WP_004684590.1	MULTISPECIES: enoyl-CoA hydratase [Brucella]	Cytoplasmic	Cytoplasmic	PredHel=0	OTHER	CYT	CYT
ENT68858.1	50S ribosomal protein L4 [Brucella melitensis B115]	Cytoplasmic	Cytoplasmic	PredHel=0	OTHER	CYT	CYT
ENT67704.1	integration host factor subunit beta [Brucella melitensis B115]	Cytoplasmic	Cytoplasmic	PredHel=0	OTHER	CYT	CYT
WP_002965122.1	MULTISPECIES: ParB/RepB/Spo0J family partition protein [Brucella]	Cytoplasmic	Cytoplasmic	PredHel=0	OTHER	CYT	CYT
WP_004683844.1	MULTISPECIES: CTP synthase [Brucella]	Cytoplasmic	Cytoplasmic	PredHel=1	OTHER	SpI	NO CYT
ENT66370.1	2,3-bisphosphoglycerate-dependent phosphoglycerate mutase [Brucella melitensis B115]	Cytoplasmic	Cytoplasmic	PredHel=0	OTHER	CYT	CYT
ENT68713.1	hypothetical protein D627_00225 [Brucella melitensis B115]	Cytoplasmic	Periplasmic	PredHel=1	SP(Sec/SPI)	SpI	NO CYT
ENT67182.1	hypothetical protein D627_00892 [Brucella melitensis B115]	Cytoplasmic	Cytoplasmic	PredHel=0	OTHER	CYT	CYT
WP_002966799.1	MULTISPECIES: multidrug efflux RND transporter outer membrane subunit BepC [Brucella]	OuterMembrane	OuterMembrane	PredHel=0	SP(Sec/SPI)	SpI	NO CYT
ENT68844.1	transcription termination/antitermination factor NusG [Brucella melitensis B115]	Cytoplasmic	Cytoplasmic	PredHel=0	OTHER	CYT	CYT
WP_004684587.1	MULTISPECIES: MetQ/NlpA family ABC transporter substrate-binding protein [Brucella]	Periplasmic	CytoplasmicMembrane	PredHel=0	SP(Sec/SPI)	SpI	NO CYT
WP_004684457.1	MULTISPECIES: succinate--CoA ligase subunit alpha [Brucella]	Cytoplasmic	Cytoplasmic	PredHel=0	OTHER	CYT	CYT
ENT66453.1	hypothetical protein D627_03088 [Brucella melitensis B115]	OuterMembrane	Extracellular	PredHel=0	LIPO(Sec/SPII)	CYT	NO CYT
ENT68988.1	hypothetical protein D627_00505 [Brucella melitensis B115]	Periplasmic	Unknown	PredHel=0	OTHER	CYT	NO CYT
ENT65893.1	inosine-5'-monophosphate dehydrogenase [Brucella melitensis B115]	Cytoplasmic	Cytoplasmic	PredHel=0	OTHER	CYT	CYT
ENT65747.1	hypothetical protein D627_02371 [Brucella melitensis B115]	Cytoplasmic	Cytoplasmic	PredHel=0	OTHER	CYT	CYT
WP_005969315.1	MULTISPECIES: outer membrane protein assembly factor BamE [Brucella]	Periplasmic	Unknown	PredHel=0	LIPO(Sec/SPII)	SpII	NO CYT
ENT67849.1	DNA polymerase III, beta subunit [Brucella melitensis B115]	Cytoplasmic	Cytoplasmic	PredHel=0	OTHER	CYT	CYT
ENT67825.1	30S ribosomal protein S1 [Brucella melitensis B115]	Cytoplasmic	Cytoplasmic	PredHel=0	OTHER	CYT	CYT
ENT66404.1	hypothetical protein D627_03039 [Brucella melitensis B115]	Periplasmic	Periplasmic	PredHel=0	SP(Sec/SPI)	SpI	NO CYT
WP_002963560.1	MULTISPECIES: tetratricopeptide repeat protein [Brucella]	Periplasmic	Unknown	PredHel=0	SP(Sec/SPI)	SpI	NO CYT
ENT68957.1	dihydrolipoyl dehydrogenase [Brucella melitensis B115]	Cytoplasmic	Cytoplasmic	PredHel=0	OTHER	CYT	CYT
ENT69075.1	glutamine synthetase 1 [Brucella melitensis B115]	Periplasmic	Cytoplasmic	PredHel=0	OTHER	CYT	NO CYT
ENT67746.1	sulfate/thiosulfate import ATP-binding protein CysA [Brucella melitensis B115]	Cytoplasmic	CytoplasmicMembrane	PredHel=0	OTHER	CYT	NO CYT
ENT68917.1	hypothetical protein D627_00434 [Brucella melitensis B115]	Cytoplasmic	Cytoplasmic	PredHel=0	OTHER	CYT	CYT
WP_002966536.1	MULTISPECIES: cell cycle two-component system response regulator CpdR [Brucella/Ochrobactrum group]	Cytoplasmic	Cytoplasmic	PredHel=0	OTHER	CYT	CYT
ENT65561.1	glycine cleavage system H protein [Brucella melitensis B115]	Cytoplasmic	Unknown	PredHel=0	OTHER	CYT	CYT
WP_002966132.1	MULTISPECIES: nitroreductase family protein [Brucella]	Periplasmic	Unknown	PredHel=0	OTHER	CYT	NO CYT
ENT68721.1	pyridoxine 5'-phosphate synthase [Brucella melitensis B115]	Cytoplasmic	Cytoplasmic	PredHel=0	TAT(Tat/SPI)	CYT	NO CYT
ENT68673.1	UDP-N-acetylmuramoyl-L-alanyl-D-glutamate-2,6-diaminopimelate ligase [Brucella melitensis B115]	Cytoplasmic	Cytoplasmic	PredHel=0	OTHER	CYT	CYT
ENT66434.1	hypothetical protein D627_03069 [Brucella melitensis B115]	Cytoplasmic	Cytoplasmic	PredHel=0	OTHER	CYT	CYT
ENT66443.1	NAD(P)(+) transhydrogenase (AB-specific), alpha subunit [Brucella melitensis B115]	Periplasmic	CytoplasmicMembrane	PredHel=0	OTHER	CYT	NO CYT
WP_002964899.1	MULTISPECIES: LemA family protein [Brucella]	Periplasmic	Unknown	PredHel=1	LIPO(Sec/SPII)	SpII	NO CYT
WP_002963878.1	MULTISPECIES: YMGG-like glycine zipper-containing protein [Brucella]	Periplasmic	Unknown	PredHel=0	LIPO(Sec/SPII)	SpII	NO CYT
WP_004681835.1	MULTISPECIES: cupin domain-containing protein [Brucella]	Cytoplasmic	Cytoplasmic	PredHel=0	OTHER	CYT	CYT
ENT68446.1	hypothetical protein D627_00622 [Brucella melitensis B115]	OuterMembrane	OuterMembrane	PredHel=0	SP(Sec/SPI)	SpI	NO CYT
WP_004684644.1	MULTISPECIES: aconitate hydratase AcnA [Brucella]	Cytoplasmic	Cytoplasmic	PredHel=0	OTHER	CYT	CYT
WP_002965156.1	MULTISPECIES: response regulator transcription factor [Brucella]	Cytoplasmic	Cytoplasmic	PredHel=0	OTHER	CYT	CYT
WP_002963618.1	MULTISPECIES: beta-ketoacyl-ACP synthase II [Brucella]	Cytoplasmic	Cytoplasmic	PredHel=0	SP(Sec/SPI)	SpI	NO CYT
ENT67098.1	hypothetical protein D627_00806 [Brucella melitensis B115]	Cytoplasmic	Cytoplasmic	PredHel=0	OTHER	CYT	CYT
WP_004683851.1	MULTISPECIES: transcriptional repressor LexA [Brucella]	Cytoplasmic	Cytoplasmic	PredHel=0	OTHER	CYT	CYT
WP_004684455.1	MULTISPECIES: 2-oxoglutarate dehydrogenase complex dihydrolipoyllysine-residue succinyltransferase [Brucella]	Cytoplasmic	Cytoplasmic	PredHel=0	OTHER	CYT	CYT
WP_004685697.1	MULTISPECIES: DegQ family serine endoprotease [Brucella]	OuterMembrane	Periplasmic	PredHel=1	SP(Sec/SPI)	SpI	NO CYT
WP_005968459.1	peptidyl-prolyl cis-trans isomerase [Brucella melitensis]	Periplasmic	CytoplasmicMembrane	PredHel=1	OTHER	TMH	NO CYT
ENT67950.1	ATP-dependent protease subunit HslV [Brucella melitensis B115]	Cytoplasmic	Cytoplasmic	PredHel=0	OTHER	CYT	CYT
WP_002964289.1	MULTISPECIES: 30S ribosomal protein S2 [Brucella]	Cytoplasmic	Cytoplasmic	PredHel=0	OTHER	CYT	CYT
WP_005969331.1	serine hydroxymethyltransferase [Brucella melitensis]	Cytoplasmic	Cytoplasmic	PredHel=0	OTHER	CYT	CYT
ENT68301.1	phosphoglycerate dehydrogenase [Brucella melitensis B115]	Cytoplasmic	Cytoplasmic	PredHel=0	OTHER	CYT	CYT
ENT68881.1	DNA-directed RNA polymerase subunit alpha [Brucella melitensis B115]	Cytoplasmic	Cytoplasmic	PredHel=0	OTHER	CYT	CYT
ENT68096.1	succinyl-CoA ligase [ADP-forming] subunit beta [Brucella melitensis B115]	Cytoplasmic	Cytoplasmic	PredHel=0	OTHER	CYT	CYT
ENT68820.1	hypothetical protein D627_00333 [Brucella melitensis B115]	Cytoplasmic	Cytoplasmic	PredHel=0	OTHER	CYT	CYT
ENT67343.1	5-hydroxyisourate hydrolase [Brucella melitensis B115]	Cytoplasmic	Unknown	PredHel=0	OTHER	CYT	CYT
WP_004684458.1	MULTISPECIES: malate dehydrogenase [Brucella]	Cytoplasmic	Unknown	PredHel=0	OTHER	SpI	CYT
ENT68850.1	DNA-directed RNA polymerase subunit beta' [Brucella melitensis B115]	Cytoplasmic	Cytoplasmic	PredHel=0	OTHER	CYT	CYT
WP_002967582.1	MULTISPECIES: 30S ribosomal protein S4 [Brucella]	Cytoplasmic	Cytoplasmic	PredHel=0	OTHER	CYT	CYT
WP_002966619.1	MULTISPECIES: homoprotocatechuate degradation operon regulator HpaR [Brucella]	Cytoplasmic	Cytoplasmic	PredHel=0	OTHER	CYT	CYT
ENT68273.1	UPF0082 protein [Brucella melitensis B115]	Cytoplasmic	Cytoplasmic	PredHel=0	OTHER	CYT	CYT
ENT67407.1	hypothetical protein D627_01119 [Brucella melitensis B115]	Periplasmic	OuterMembrane	PredHel=0	SP(Sec/SPI)	SpI	NO CYT
ENT68740.1	hypothetical protein D627_00252 [Brucella melitensis B115]	Periplasmic	Unknown	PredHel=0	LIPO(Sec/SPII)	SpI	NO CYT
ENT67669.1	hypothetical protein D627_01385 [Brucella melitensis B115]	Cytoplasmic	Cytoplasmic	PredHel=0	OTHER	CYT	CYT
ENT66138.1	hypothetical protein D627_02763 [Brucella melitensis B115]	Cytoplasmic	Cytoplasmic	PredHel=0	OTHER	CYT	CYT
ENT68587.1	50S ribosomal protein L25 [Brucella melitensis B115]	Cytoplasmic	Cytoplasmic	PredHel=0	OTHER	CYT	CYT
ENT67170.1	outer-membrane immunogenic protein [Brucella melitensis B115]	OuterMembrane	OuterMembrane	PredHel=0	SP(Sec/SPI)	SpI	NO CYT
WP_002965311.1	MULTISPECIES: hypothetical protein [Brucella]	Cytoplasmic	Unknown	PredHel=0	OTHER	CYT	CYT
ENT67893.1	phosphate transport system protein phoU [Brucella melitensis B115]	Cytoplasmic	Cytoplasmic	PredHel=0	OTHER	CYT	CYT
ENT67438.1	hypothetical protein D627_01150 [Brucella melitensis B115]	Cytoplasmic	Cytoplasmic	PredHel=0	OTHER	CYT	CYT
ENT68670.1	ribosomal RNA small subunit methyltransferase H [Brucella melitensis B115]	Cytoplasmic	Cytoplasmic	PredHel=0	OTHER	CYT	CYT
WP_004684044.1	MULTISPECIES: neutral zinc metallopeptidase [Brucella]	Extracellular	Unknown	PredHel=1	OTHER	CYT	NO CYT
ENT67873.1	translation initiation factor IF-2 [Brucella melitensis B115]	Cytoplasmic	Cytoplasmic	PredHel=0	OTHER	CYT	CYT
ENT67780.1	argininosuccinate synthase [Brucella melitensis B115]	Cytoplasmic	Cytoplasmic	PredHel=0	OTHER	CYT	CYT
ENT67090.1	N-acetyl-gamma-glutamyl-phosphate reductase [Brucella melitensis B115]	Cytoplasmic	Cytoplasmic	PredHel=0	OTHER	CYT	CYT
ENT67163.1	hypothetical protein D627_00873 [Brucella melitensis B115]	Extracellular	Unknown	PredHel=0	SP(Sec/SPI)	SpI	NO CYT
ENT68897.1	hypothetical protein D627_00414 [Brucella melitensis B115]	Cytoplasmic	Cytoplasmic	PredHel=0	OTHER	CYT	CYT
ENT68248.1	N5-carboxyaminoimidazole ribonucleotide mutase [Brucella melitensis B115]	Cytoplasmic	Unknown	PredHel=0	OTHER	CYT	CYT
WP_004684663.1	MULTISPECIES: DNA topoisomerase (ATP-hydrolyzing) subunit B [Brucella]	Cytoplasmic	Cytoplasmic	PredHel=0	OTHER	CYT	CYT
ENT68136.1	hypothetical protein D627_01856 [Brucella melitensis B115]	Cytoplasmic	Cytoplasmic	PredHel=3	OTHER	TMH	NO CYT
WP_002964813.1	MULTISPECIES: DUF4164 domain-containing protein [Brucella]	Cytoplasmic	Unknown	PredHel=0	OTHER	CYT	CYT
ENT67074.1	NADH-quinone oxidoreductase subunit C [Brucella melitensis B115]	Cytoplasmic	Cytoplasmic	PredHel=0	OTHER	CYT	CYT
WP_002966502.1	MULTISPECIES: outer membrane lipoprotein Omp10 [Brucella]	Extracellular	OuterMembrane	PredHel=0	LIPO(Sec/SPII)	SpII	NO CYT
ENT68710.1	HflK protein [Brucella melitensis B115]	Extracellular	Cytoplasmic	PredHel=1	OTHER	CYT	NO CYT
ENT67359.1	hypothetical protein D627_01071 [Brucella melitensis B115]	Cytoplasmic	Cytoplasmic	PredHel=0	OTHER	CYT	CYT
WP_004682814.1	MULTISPECIES: urease accessory protein UreE [Brucella]	Cytoplasmic	Cytoplasmic	PredHel=0	OTHER	CYT	CYT
ENT66389.1	succinyl-diaminopimelate desuccinylase [Brucella melitensis B115]	Cytoplasmic	Cytoplasmic	PredHel=0	OTHER	CYT	CYT
ENT68967.1	hypothetical protein D627_00484 [Brucella melitensis B115]	Cytoplasmic	Cytoplasmic	PredHel=0	OTHER	CYT	CYT
ENT68266.1	hypothetical protein D627_01993 [Brucella melitensis B115]	Cytoplasmic	Cytoplasmic	PredHel=0	OTHER	CYT	CYT
WP_002965713.1	MULTISPECIES: D-amino-acid transaminase [Brucella]	Cytoplasmic	Cytoplasmic	PredHel=0	OTHER	CYT	CYT
ENT68592.1	hypothetical protein D627_00103 [Brucella melitensis B115]	Periplasmic	Unknown	PredHel=0	OTHER	CYT	NO CYT
WP_002966855.1	MULTISPECIES: DNA-directed RNA polymerase subunit beta [Brucella]	Cytoplasmic	Cytoplasmic	PredHel=0	OTHER	CYT	CYT
WP_002963839.1	MULTISPECIES: molybdopterin converting factor subunit 1 [Brucella]	Cytoplasmic	Unknown	PredHel=0	OTHER	CYT	CYT
ENT67060.1	ENT67060.1 methylmalonyl-CoA epimerase [Brucella melitensis B115]	Cytoplasmic	Cytoplasmic	PredHel=0	OTHER	CYT	CYT
WP_004683101.1	MULTISPECIES: 50S ribosomal protein L9 [Brucella]	Cytoplasmic	Cytoplasmic	PredHel=0	OTHER	CYT	CYT
WP_002964339.1	MULTISPECIES: 30S ribosomal protein S11 [Brucellaceae]	Cytoplasmic	Cytoplasmic	PredHel=0	OTHER	CYT	CYT
ENT68987.1	hypothetical protein D627_00504 [Brucella melitensis B115]	Periplasmic	Periplasmic	PredHel=0	SP(Sec/SPI)	SpI	NO CYT
ENT67186.1	hypothetical protein D627_00896 [Brucella melitensis B115]	Periplasmic	Periplasmic	PredHel=1	SP(Sec/SPI)	SpI	NO CYT
ENT65856.1	hypothetical protein D627_02480 [Brucella melitensis B115]	Periplasmic	Periplasmic	PredHel=1	SP(Sec/SPI)	SpI	NO CYT
ENT68281.1	thiamine-phosphate pyrophosphorylase [Brucella melitensis B115]	Cytoplasmic	Cytoplasmic	PredHel=0	OTHER	CYT	CYT
ENT67967.1	transcription termination factor Rho [Brucella melitensis B115]	Cytoplasmic	Cytoplasmic	PredHel=0	OTHER	CYT	CYT
WP_002964855.1	MULTISPECIES: heme-binding protein [Brucella]	Cytoplasmic	Unknown	PredHel=0	OTHER	CYT	CYT
ENT66538.1	hypothetical protein D627_03174 [Brucella melitensis B115]	Cytoplasmic	Cytoplasmic	PredHel=0	OTHER	CYT	CYT
ENT68905.1	hypothetical protein D627_00422 [Brucella melitensis B115]	Cytoplasmic	Unknown	PredHel=1	OTHER	CYT	NO CYT
WP_004684050.1	MULTISPECIES: pyridoxal phosphate-dependent aminotransferase [Brucella]	Periplasmic	Cytoplasmic	PredHel=0	OTHER	CYT	NO CYT
WP_002964389.1	MULTISPECIES: lactoylglutathione lyase [Brucella]	Cytoplasmic	Cytoplasmic	PredHel=0	OTHER	CYT	CYT
ENT67528.1	hypothetical protein D627_01240 [Brucella melitensis B115]	Cytoplasmic	Cytoplasmic	PredHel=0	OTHER	CYT	CYT
ENT68644.1	hypothetical protein D627_00156 [Brucella melitensis B115]	OuterMembrane	Unknown	PredHel=0	SP(Sec/SPI)	SpI	NO CYT
ENT65736.1	hypothetical protein D627_02360 [Brucella melitensis B115]	Cytoplasmic	CytoplasmicMembrane	PredHel=0	OTHER	CYT	NO CYT
ENT68902.1	hypothetical protein D627_00419 [Brucella melitensis B115]	Cytoplasmic	Cytoplasmic	PredHel=0	OTHER	CYT	CYT
WP_004683933.1	MULTISPECIES: CBS domain-containing protein [Brucella]	Cytoplasmic	Cytoplasmic	PredHel=0	OTHER	CYT	CYT
ENT65659.1	polar-differentiation response regulator divK [Brucella melitensis B115]	Cytoplasmic	Cytoplasmic	PredHel=0	OTHER	CYT	CYT
WP_002966248.1	MULTISPECIES: acid-activated periplasmic chaperone HdeA [Brucella]	Periplasmic	Unknown	PredHel=1	SP(Sec/SPI)	SpI	NO CYT
WP_002967489.1	MULTISPECIES: GreA/GreB family elongation factor [Brucella]	Cytoplasmic	Cytoplasmic	PredHel=0	OTHER	CYT	CYT
ENT68208.1	hypothetical protein D627_01935 [Brucella melitensis B115]	Cytoplasmic	Cytoplasmic	PredHel=0	OTHER	CYT	CYT
WP_002965759.1	MULTISPECIES: aspartate-semialdehyde dehydrogenase [Brucella]	Cytoplasmic	Cytoplasmic	PredHel=0	OTHER	CYT	CYT
ENT69058.1	hypothetical protein D627_00578 [Brucella melitensis B115]	OuterMembrane	Unknown	PredHel=1	OTHER	TMH	NO CYT
WP_004684660.1	MULTISPECIES: dipeptidase [Brucella]	Cytoplasmic	Cytoplasmic	PredHel=0	OTHER	CYT	CYT
ENT67028.1	acyl carrier protein AcpXL [Brucella melitensis B115]	Cytoplasmic	Cytoplasmic	PredHel=0	OTHER	CYT	CYT
ENT67958.1	protein-export protein secB [Brucella melitensis B115]	Cytoplasmic	Periplasmic	PredHel=0	OTHER	CYT	NO CYT
ENT65708.1	hypothetical protein D627_02331 [Brucella melitensis B115]	Cytoplasmic	Unknown	PredHel=0	OTHER	CYT	CYT
WP_002964518.1	MULTISPECIES: FAD-binding oxidoreductase [Brucella]	Cytoplasmic	Cytoplasmic	PredHel=0	OTHER	CYT	CYT
ENT68608.1	hypothetical protein D627_00119 [Brucella melitensis B115]	Cytoplasmic	Unknown	PredHel=0	OTHER	CYT	CYT
ENT68179.1	hypothetical protein D627_01906 [Brucella melitensis B115]	Periplasmic	Unknown	PredHel=0	SP(Sec/SPI)	SpI	NO CYT
WP_004682035.1	MULTISPECIES: glycine cleavage system aminomethyltransferase GcvT [Brucella]	Cytoplasmic	Cytoplasmic	PredHel=0	OTHER	CYT	CYT
WP_002964337.1	MULTISPECIES: 50S ribosomal protein L17 [Brucella]	Cytoplasmic	Cytoplasmic	PredHel=0	OTHER	CYT	CYT
WP_004681858.1	MULTISPECIES: alpha-ketoacid dehydrogenase subunit beta [Brucella]	Cytoplasmic	Cytoplasmic	PredHel=0	OTHER	CYT	CYT
ENT68919.1	hypothetical protein D627_00436 [Brucella melitensis B115]	Cytoplasmic	Cytoplasmic	PredHel=0	OTHER	CYT	CYT
WP_004684656.1	MULTISPECIES: PhzF family phenazine biosynthesis protein [Brucella]	Cytoplasmic	Cytoplasmic	PredHel=0	OTHER	CYT	CYT
WP_004684031.1	MULTISPECIES: metalloregulator ArsR/SmtB family transcription factor [Brucella]	Cytoplasmic	Cytoplasmic	PredHel=0	OTHER	CYT	CYT
ENT67349.1	hypothetical protein D627_01061 [Brucella melitensis B115]	Cytoplasmic	Unknown	PredHel=0	OTHER	CYT	CYT
WP_002964883.1	MULTISPECIES: LPS assembly lipoprotein LptE [Brucella]	OuterMembrane	Unknown	PredHel=1	LIPO(Sec/SPII)	SpII	NO CYT
ENT67011.1	hypothetical protein D627_00716 [Brucella melitensis B115]	Periplasmic	CytoplasmicMembrane	PredHel=0	OTHER	CYT	NO CYT
ENT66358.1	phosphopantothenoylcysteine decarboxylase/phosphopantothenate-cysteine ligase [Brucella melitensis B115]	Cytoplasmic	Cytoplasmic	PredHel=0	OTHER	CYT	CYT
WP_002964697.1	MULTISPECIES: DUF1134 domain-containing protein [Brucella]	OuterMembrane	CytoplasmicMembrane	PredHel=2	SP(Sec/SPI)	SpI	NO CYT
ENT66523.1	thioredoxin [Brucella melitensis B115]	Cytoplasmic	Cytoplasmic	PredHel=0	OTHER	CYT	CYT
WP_002965893.1	MULTISPECIES: RidA family protein [Brucella]	Cytoplasmic	Cytoplasmic	PredHel=0	OTHER	CYT	CYT
WP_004681903.1	MULTISPECIES: dihydroorotase [Brucella]	Cytoplasmic	Cytoplasmic	PredHel=0	OTHER	CYT	CYT
ENT69044.1	RNA polymerase-binding protein DksA [Brucella melitensis B115]	Cytoplasmic	Cytoplasmic	PredHel=0	OTHER	CYT	CYT
WP_002964327.1	MULTISPECIES: NADP-dependent isocitrate dehydrogenase [Brucella]	Cytoplasmic	Cytoplasmic	PredHel=0	OTHER	CYT	CYT
WP_004684568.1	MULTISPECIES: glutathione synthase [Brucella]	Cytoplasmic	Cytoplasmic	PredHel=0	OTHER	CYT	CYT
WP_002966035.1	MULTISPECIES: acyl-CoA dehydrogenase family protein [Brucella]	Cytoplasmic	Cytoplasmic	PredHel=0	OTHER	CYT	CYT
WP_002964975.1	MULTISPECIES: 50S ribosomal protein L19 [Brucella]	Cytoplasmic	Cytoplasmic	PredHel=0	OTHER	CYT	CYT
ENT68579.1	ubiquinol-cytochrome c reductase, iron-sulfur subunit [Brucella melitensis B115]	Periplasmic	CytoplasmicMembrane	PredHel=1	TAT(Tat/SPI)	TMH	NO CYT
WP_004681622.1	MULTISPECIES: ABC transporter substrate-binding protein [Brucella]	Periplasmic	Periplasmic	PredHel=0	SP(Sec/SPI)	SpI	NO CYT
WP_004682158.1	MULTISPECIES: extracellular solute-binding protein [Brucella]	Periplasmic	Unknown	PredHel=0	TAT(Tat/SPI)	SpI	NO CYT
ENT68245.1	pyruvate kinase [Brucella melitensis B115]	Cytoplasmic	Cytoplasmic	PredHel=0	OTHER	CYT	CYT
WP_002964988.1	MULTISPECIES: hypothetical protein [Brucella]	Periplasmic	Unknown	PredHel=1	SP(Sec/SPI)	SpI	NO CYT
WP_004684650.1	MULTISPECIES: peptidoglycan hydrolase inhibitor PhiA [Brucella]	Cytoplasmic	Unknown	PredHel=0	TAT(Tat/SPI)	SpI	NO CYT
ENT68983.1	DNA gyrase, A subunit [Brucella melitensis B115]	Cytoplasmic	Cytoplasmic	PredHel=0	OTHER	CYT	CYT
ENT67501.1	hypothetical protein D627_01213 [Brucella melitensis B115]	Cytoplasmic	Cytoplasmic	PredHel=0	SP(Sec/SPI)	CYT	NO CYT
WP_002965531.1	MULTISPECIES: translation initiation factor IF-1 [Hyphomicrobiales]	Cytoplasmic	Cytoplasmic	PredHel=0	OTHER	CYT	CYT
ENT67541.1	efflux pump periplasmic linker BepD [Brucella melitensis B115]	OuterMembrane	CytoplasmicMembrane	PredHel=0	SP(Sec/SPI)	SpI	NO CYT
ENT68175.1	methylmalonate-semialdehyde dehydrogenase (acylating) [Brucella melitensis B115]	Cytoplasmic	Cytoplasmic	PredHel=0	OTHER	CYT	CYT
ENT68791.1	protein CobW [Brucella melitensis B115]	Cytoplasmic	Cytoplasmic	PredHel=0	OTHER	CYT	CYT
WP_004681171.1	MULTISPECIES: VOC family protein [Brucella]	Cytoplasmic	Cytoplasmic	PredHel=0	OTHER	CYT	CYT
WP_002966318.1	MULTISPECIES: SDR family oxidoreductase [Brucella]	Cytoplasmic	Cytoplasmic	PredHel=0	OTHER	CYT	CYT
WP_002967989.1	MULTISPECIES: cob(I)yrinic acid a,c-diamide adenosyltransferase [Brucella]	Cytoplasmic	Cytoplasmic	PredHel=0	OTHER	CYT	CYT
ENT67008.1	arginyl-tRNA synthetase [Brucella melitensis B115]	Cytoplasmic	Cytoplasmic	PredHel=0	OTHER	CYT	CYT
WP_002964107.1	MULTISPECIES: arsenate reductase (glutaredoxin) [Brucella]	Cytoplasmic	Cytoplasmic	PredHel=0	OTHER	CYT	CYT
ENT67108.1	riboflavin synthase, alpha subunit [Brucella melitensis B115]	Cytoplasmic	Cytoplasmic	PredHel=0	OTHER	CYT	CYT
WP_004681766.1	MULTISPECIES: outer membrane protein Omp31 [Brucella]	OuterMembrane	OuterMembrane	PredHel=0	SP(Sec/SPI)	SpI	NO CYT
ENT67225.1	hypothetical protein D627_00935 [Brucella melitensis B115]	Cytoplasmic	Unknown	PredHel=0	SP(Sec/SPI)	SpI	NO CYT
WP_002971239.1	MULTISPECIES: metal-dependent hydrolase [Brucella]	Cytoplasmic	Unknown	PredHel=0	OTHER	CYT	CYT
WP_004683386.1	MULTISPECIES: NYN domain-containing protein [Brucella]	Cytoplasmic	Cytoplasmic	PredHel=0	OTHER	CYT	CYT
ENT67937.1	hypothetical protein D627_01654 [Brucella melitensis B115]	Cytoplasmic	Unknown	PredHel=0	OTHER	CYT	CYT
WP_004683931.1	MULTISPECIES: 50S ribosomal protein L1 [Brucella]	Cytoplasmic	Cytoplasmic	PredHel=0	OTHER	CYT	CYT
ENT67391.1	nodulation protein G [Brucella melitensis B115]	Cytoplasmic	Cytoplasmic	PredHel=0	OTHER	CYT	CYT
WP_004683648.1	MULTISPECIES: Grx4 family monothiol glutaredoxin [Brucella]	Cytoplasmic	Unknown	PredHel=0	OTHER	CYT	CYT
ENT69067.1	3-deoxy-7-phosphoheptulonate synthase [Brucella melitensis B115]	Cytoplasmic	Cytoplasmic	PredHel=0	OTHER	CYT	CYT
WP_005970121.1	SDR family oxidoreductase [Brucella melitensis]	Cytoplasmic	Cytoplasmic	PredHel=0	OTHER	CYT	CYT
WP_004686494.1	MULTISPECIES: murein L,D-transpeptidase [Brucella]	Periplasmic	Unknown	PredHel=1	TAT(Tat/SPI)	SpI	NO CYT
WP_002964341.1	MULTISPECIES: adenylate kinase [Brucella]	Cytoplasmic	Cytoplasmic	PredHel=0	OTHER	CYT	CYT
ENT68806.1	hypothetical protein D627_00319 [Brucella melitensis B115]	Cytoplasmic	Periplasmic	PredHel=0	SP(Sec/SPI)	SpI	NO CYT
WP_004683663.1	MULTISPECIES: ribulose-phosphate 3-epimerase [Brucella]	Cytoplasmic	Cytoplasmic	PredHel=0	OTHER	CYT	CYT
WP_002963919.1	MULTISPECIES: polysaccharide biosynthesis/export family protein [Brucella]	OuterMembrane	Unknown	PredHel=1	LIPO(Sec/SPII)	SpII	NO CYT
ENT66341.1	hypothetical protein D627_02973 [Brucella melitensis B115]	Periplasmic	Periplasmic	PredHel=0	SP(Sec/SPI)	SpI	NO CYT
WP_004681912.1	MULTISPECIES: esterase-like activity of phytase family protein [Brucella]	Cytoplasmic	Unknown	PredHel=0	SP(Sec/SPI)	SpI	NO CYT
WP_002966021.1	MULTISPECIES: DUF3572 domain-containing protein [Brucella]	Cytoplasmic	Unknown	PredHel=0	OTHER	CYT	CYT
WP_005968725.1	lipoprotein [Brucella melitensis]	OuterMembrane	Unknown	PredHel=1	LIPO(Sec/SPII)	SpII	NO CYT
ENT68499.1	hypothetical protein D627_00007 [Brucella melitensis B115]	Periplasmic	Periplasmic	PredHel=0	SP(Sec/SPI)	SpI	NO CYT
WP_002964621.1	MULTISPECIES: cold-shock protein [Brucella]	Cytoplasmic	Cytoplasmic	PredHel=0	OTHER	CYT	CYT
WP_002970332.1	MULTISPECIES: hypothetical protein [Brucella]	Cytoplasmic	Unknown	PredHel=0	OTHER	CYT	CYT
WP_004683558.1	MULTISPECIES: enoyl-CoA hydratase/isomerase family protein [Brucella]	Cytoplasmic	Cytoplasmic	PredHel=0	OTHER	CYT	CYT
ENT66978.1	hypothetical protein D627_00682 [Brucella melitensis B115]	Periplasmic	Unknown	PredHel=1	LIPO(Sec/SPII)	SpII	NO CYT
ENT68243.1	hypothetical protein D627_01970 [Brucella melitensis B115]	Cytoplasmic	Cytoplasmic	PredHel=0	OTHER	CYT	CYT
WP_004683703.1	MULTISPECIES: 5'/3'-nucleotidase SurE [Brucella]	Cytoplasmic	Cytoplasmic	PredHel=0	OTHER	CYT	CYT
ENT67841.1	hypothetical protein D627_01558 [Brucella melitensis B115]	Periplasmic	Periplasmic	PredHel=0	SP(Sec/SPI)	SpI	NO CYT
ENT68530.1	cell cycle response regulator CtrA [Brucella melitensis B115]	Cytoplasmic	Cytoplasmic	PredHel=0	OTHER	CYT	CYT
ENT68300.1	phosphoserine aminotransferase [Brucella melitensis B115]	Cytoplasmic	Cytoplasmic	PredHel=0	OTHER	CYT	CYT
ENT68213.1	hypothetical protein D627_01940 [Brucella melitensis B115]	Cytoplasmic	CytoplasmicMembrane	PredHel=0	OTHER	CYT	NO CYT
ENT67416.1	exodeoxyribonuclease 7 small subunit [Brucella melitensis B115]	Cytoplasmic	Cytoplasmic	PredHel=0	OTHER	CYT	CYT
ENT67828.1	TIGR02300 family protein [Brucella melitensis B115]	Cytoplasmic	Cytoplasmic	PredHel=0	OTHER	CYT	CYT
WP_004684438.1	MULTISPECIES: succinate dehydrogenase flavoprotein subunit [Brucella]	Cytoplasmic	CytoplasmicMembrane	PredHel=0	OTHER	CYT	NO CYT
WP_002964773.1	MULTISPECIES: adenylosuccinate synthase [Brucella]	Cytoplasmic	Cytoplasmic	PredHel=0	OTHER	CYT	CYT
ENT65600.1	hypothetical protein D627_02220 [Brucella melitensis B115]	Cytoplasmic	CytoplasmicMembrane	PredHel=0	OTHER	CYT	NO CYT
ENT68182.1	30S ribosomal protein S16 [Brucella melitensis B115]	Cytoplasmic	Cytoplasmic	PredHel=0	OTHER	CYT	CYT
WP_011950188.1	MULTISPECIES: peptide chain release factor 2 [Brucella]	Cytoplasmic	Cytoplasmic	PredHel=0	OTHER	CYT	CYT
WP_004682905.1	MULTISPECIES: alpha/beta hydrolase [Brucella]	InnerMembrane	Unknown	PredHel=0	LIPO(Sec/SPII)	SpII	NO CYT
ENT67406.1	hypothetical protein D627_01118 [Brucella melitensis B115]	Periplasmic	Unknown	PredHel=1	OTHER	SpI	NO CYT
ENT66974.1	hypothetical protein D627_00678 [Brucella melitensis B115]	Cytoplasmic	Cytoplasmic	PredHel=0	OTHER	CYT	CYT
WP_002964590.1	MULTISPECIES: glutamine-hydrolyzing carbamoyl-phosphate synthase small subunit [Brucella]	Cytoplasmic	Cytoplasmic	PredHel=0	OTHER	CYT	CYT
ENT67547.1	hypothetical protein D627_01259 [Brucella melitensis B115]	Cytoplasmic	Cytoplasmic	PredHel=0	OTHER	CYT	CYT
WP_002964330.1	MULTISPECIES: alanine--tRNA ligase [Brucella]	Cytoplasmic	Cytoplasmic	PredHel=0	OTHER	CYT	CYT
WP_002964452.1	MULTISPECIES: RbsD/FucU family protein [Brucella]	Cytoplasmic	Cytoplasmic	PredHel=0	SP(Sec/SPI)	SpI	NO CYT
ENT66552.1	hypothetical protein D627_03188 [Brucella melitensis B115]	Periplasmic	Unknown	PredHel=1	OTHER	SpI	NO CYT
WP_002963998.1	MULTISPECIES: Lrp/AsnC family transcriptional regulator [Brucella]	Cytoplasmic	Cytoplasmic	PredHel=0	OTHER	CYT	CYT
WP_004682885.1	MULTISPECIES: hypothetical protein [Brucella]	Periplasmic	Unknown	PredHel=1	SP(Sec/SPI)	SpI	NO CYT
WP_002971188.1	MULTISPECIES: VOC family protein [Brucella]	Cytoplasmic	Cytoplasmic	PredHel=0	OTHER	CYT	CYT
WP_005971869.1	MULTISPECIES: TldD/PmbA family protein [Brucella]	OuterMembrane	Cytoplasmic	PredHel=0	OTHER	CYT	NO CYT
ENT66394.1	acetylglutamate kinase [Brucella melitensis B115]	Cytoplasmic	Cytoplasmic	PredHel=0	OTHER	CYT	CYT
WP_002964949.1	MULTISPECIES: glutaredoxin 3 [Brucella]	Cytoplasmic	Unknown	PredHel=0	OTHER	CYT	CYT
ENT65499.1	hypothetical protein D627_02119 [Brucella melitensis B115]	Cytoplasmic	Cytoplasmic	PredHel=0	OTHER	CYT	CYT
WP_002965432.1	MULTISPECIES: DUF934 domain-containing protein [Brucella]	Cytoplasmic	Cytoplasmic	PredHel=0	OTHER	CYT	CYT
WP_002965096.1	MULTISPECIES: acetyl-CoA carboxylase carboxyltransferase subunit alpha [Brucella]	Cytoplasmic	Cytoplasmic	PredHel=0	OTHER	CYT	CYT
WP_002964604.1	MULTISPECIES: LysR family transcriptional regulator [Brucella]	Cytoplasmic	Cytoplasmic	PredHel=0	OTHER	CYT	CYT
ENT68188.1	bifunctional purine biosynthesis protein purH [Brucella melitensis B115]	Cytoplasmic	Cytoplasmic	PredHel=0	OTHER	CYT	CYT
ENT68766.1	hypothetical protein D627_00278 [Brucella melitensis B115]	Periplasmic	Unknown	PredHel=0	SP(Sec/SPI)	SpI	NO CYT
WP_002966418.1	MULTISPECIES: CaiB/BaiF CoA-transferase family protein [Brucella]	Cytoplasmic	Cytoplasmic	PredHel=0	OTHER	CYT	CYT
ENT68327.1	hypothetical protein D627_02054 [Brucella melitensis B115]	Cytoplasmic	Cytoplasmic	PredHel=0	OTHER	CYT	CYT
ENT66151.1	UTP-glucose-1-phosphate uridylyltransferase [Brucella melitensis B115]	Cytoplasmic	Cytoplasmic	PredHel=0	OTHER	CYT	CYT
WP_004681889.1	MULTISPECIES: DsbA family oxidoreductase [Brucella]	Cytoplasmic	Cytoplasmic	PredHel=0	OTHER	CYT	CYT
WP_002965185.1	MULTISPECIES: 50S ribosomal protein L20 [Brucella]	Cytoplasmic	Cytoplasmic	PredHel=0	OTHER	CYT	CYT
ENT67869.1	polyribonucleotide nucleotidyltransferase [Brucella melitensis B115]	Cytoplasmic	Cytoplasmic	PredHel=0	OTHER	CYT	CYT
WP_002964823.1	MULTISPECIES: DUF1013 domain-containing protein [Brucella]	Periplasmic	Cytoplasmic	PredHel=0	OTHER	CYT	NO CYT
WP_004682439.1	MULTISPECIES: RidA family protein [Brucella]	Cytoplasmic	Cytoplasmic	PredHel=0	OTHER	CYT	CYT
WP_002964144.1	MULTISPECIES: 2Fe-2S iron-sulfur cluster-binding protein [Brucella]	Cytoplasmic	Unknown	PredHel=0	OTHER	CYT	CYT
ENT68776.1	protein-export membrane protein SecD [Brucella melitensis B115]	InnerMembrane	CytoplasmicMembrane	PredHel=12	OTHER	TMH	NO CYT
WP_004686833.1	MULTISPECIES: NADP-dependent phosphogluconate dehydrogenase [Brucella]	Cytoplasmic	Cytoplasmic	PredHel=0	OTHER	CYT	CYT
ENT66037.1	hypothetical protein D627_02662 [Brucella melitensis B115]	Cytoplasmic	Unknown	PredHel=0	OTHER	CYT	CYT
WP_004684071.1	MULTISPECIES: redox-regulated ATPase YchF [Brucella]	Cytoplasmic	Cytoplasmic	PredHel=0	SP(Sec/SPI)	CYT	NO CYT
ENT68483.1	FeS assembly ATPase SufC [Brucella melitensis B115]	Cytoplasmic	Cytoplasmic	PredHel=0	OTHER	CYT	CYT
ENT67365.1	hypothetical protein D627_01077 [Brucella melitensis B115]	OuterMembrane	Unknown	PredHel=0	LIPO(Sec/SPII)	SpII	NO CYT
WP_002964850.1	MULTISPECIES: ferredoxin FdxA [Brucella]	Cytoplasmic	Cytoplasmic	PredHel=0	OTHER	CYT	CYT
WP_002963610.1	MULTISPECIES: 30S ribosomal protein S18 [Alphaproteobacteria]	Cytoplasmic	Cytoplasmic	PredHel=0	OTHER	CYT	CYT
WP_002963928.1	MULTISPECIES: O-acetylhomoserine aminocarboxypropyltransferase [Brucella]	Cytoplasmic	Cytoplasmic	PredHel=0	OTHER	CYT	CYT
ENT67555.1	hypothetical protein D627_01267 [Brucella melitensis B115]	Cytoplasmic	Cytoplasmic	PredHel=0	OTHER	CYT	CYT
ENT68083.1	arginine biosynthesis ArgJ [Brucella melitensis B115]	Cytoplasmic	Cytoplasmic	PredHel=0	OTHER	CYT	CYT
WP_004684010.1	MULTISPECIES: CreA family protein [Brucella]	Periplasmic	Unknown	PredHel=0	SP(Sec/SPI)	SpI	NO CYT
WP_002963932.1	MULTISPECIES: hypothetical protein [Brucella]	Cytoplasmic	Cytoplasmic	PredHel=0	OTHER	CYT	CYT
ENT65917.1	hypothetical protein D627_02541 [Brucella melitensis B115]	Periplasmic	Unknown	PredHel=0	OTHER	CYT	NO CYT
ENT67053.1	hypothetical protein D627_00758 [Brucella melitensis B115]	Periplasmic	Unknown	PredHel=0	SP(Sec/SPI)	SpI	NO CYT
WP_002964340.1	MULTISPECIES: 30S ribosomal protein S13 [Brucella]	Cytoplasmic	Cytoplasmic	PredHel=0	OTHER	CYT	CYT
ENT67718.1	hypothetical protein D627_01434 [Brucella melitensis B115]	Cytoplasmic	Cytoplasmic	PredHel=0	OTHER	CYT	CYT
ENT66162.1	type IV secretion system protein virB10 [Brucella melitensis B115]	Periplasmic	Unknown	PredHel=1	OTHER	CYT	NO CYT
ENT68148.1	peptide chain release factor 1 [Brucella melitensis B115]	Cytoplasmic	Cytoplasmic	PredHel=0	OTHER	CYT	CYT
ENT68847.1	50S ribosomal protein L10 [Brucella melitensis B115]	Cytoplasmic	Cytoplasmic	PredHel=0	OTHER	CYT	CYT
WP_002964666.1	MULTISPECIES: OmpW family protein [Brucella]	Periplasmic	OuterMembrane	PredHel=1	SP(Sec/SPI)	SpI	NO CYT
ENT66047.1	hypothetical protein D627_02672 [Brucella melitensis B115]	Cytoplasmic	Cytoplasmic	PredHel=0	OTHER	CYT	CYT
WP_002965622.1	MULTISPECIES: 2,3,4,5-tetrahydropyridine-2,6-dicarboxylate N-succinyltransferase [Brucella]	Cytoplasmic	Cytoplasmic	PredHel=0	OTHER	CYT	CYT
WP_002963832.1	MULTISPECIES: DNA polymerase III subunit chi [Brucella]	Cytoplasmic	Unknown	PredHel=0	OTHER	CYT	CYT
ENT65782.1	hypothetical protein D627_02406 [Brucella melitensis B115]	Periplasmic	Unknown	PredHel=0	OTHER	CYT	NO CYT
ENT68866.1	30S ribosomal protein S17 [Brucella melitensis B115]	Cytoplasmic	Cytoplasmic	PredHel=0	OTHER	CYT	CYT
ENT68704.1	hypothetical protein D627_00216 [Brucella melitensis B115]	Periplasmic	Cytoplasmic	PredHel=0	OTHER	CYT	NO CYT
ENT68857.1	50S ribosomal protein L3 [Brucella melitensis B115]	Periplasmic	Cytoplasmic	PredHel=0	OTHER	CYT	NO CYT
WP_002964365.1	MULTISPECIES: 30S ribosomal protein S7 [Brucella]	Cytoplasmic	Cytoplasmic	PredHel=0	OTHER	CYT	CYT
ENT69029.1	hypothetical protein D627_00548 [Brucella melitensis B115]	Cytoplasmic	Cytoplasmic	PredHel=0	OTHER	CYT	CYT
WP_004684541.1	MULTISPECIES: ATP-dependent protease ATPase subunit HslU [Brucella]	Cytoplasmic	Cytoplasmic	PredHel=0	OTHER	CYT	CYT
WP_004683696.1	MULTISPECIES: SPOR domain-containing protein [Brucella]	Periplasmic	OuterMembrane	PredHel=2	OTHER	CYT	NO CYT
WP_002971682.1	MULTISPECIES: ABC transporter substrate-binding protein [Brucella]	Periplasmic	CytoplasmicMembrane	PredHel=0	SP(Sec/SPI)	SpI	NO CYT
ENT68030.1	hypothetical protein D627_01748 [Brucella melitensis B115]	Periplasmic	Unknown	PredHel=1	TAT(Tat/SPI)	SpI	NO CYT
ENT66028.1	hypothetical protein D627_02653 [Brucella melitensis B115]	Cytoplasmic	Cytoplasmic	PredHel=0	OTHER	CYT	CYT
WP_002964079.1	MULTISPECIES: gamma-butyrobetaine hydroxylase-like domain-containing protein [Brucella]	Cytoplasmic	Unknown	PredHel=0	OTHER	CYT	CYT

## Sheet: Supplementary Table S1-3_OCB
Supplementary table 1. OCB Brucellin proteins identified by nLC-ESI-MS/MS and subcellucar localization prediction. Non cytoplasmic proteins are presented in bold
Accession	Description	CELLO	PSORTb	TMHMM	SignalP-5.0	LIPOP	Final Prediction
ENT67944.1	phosphoribosyl-ATP pyrophosphatase [Brucella melitensis B115]	Cytoplasmic	Cytoplasmic	PredHel=0	OTHER	CYT	CYT
ENT68602.1	hypothetical protein D627_00113 [Brucella melitensis B115]	Cytoplasmic	Cytoplasmic	PredHel=0	OTHER	CYT	CYT
ENT67037.1	hypothetical protein D627_00742 [Brucella melitensis B115]	Cytoplasmic	Cytoplasmic	PredHel=0	OTHER	CYT	CYT
ENT66983.1	hypothetical protein D627_00687 [Brucella melitensis B115]	Cytoplasmic	Unknown	PredHel=0	SP	SpI	NON CYT
WP_004682023.1	MULTISPECIES: ABC transporter substrate-binding protein [Brucella]	Periplasmic	Unknown	PredHel=0	SP	SpI	NON CYT
WP_002964262.1	MULTISPECIES: 3-deoxy-8-phosphooctulonate synthase [Brucella]	Periplasmic/Cytoplasmic	Cytoplasmic	PredHel=0	OTHER	CYT	NON CYT
ENT68920.1	hypothetical protein D627_00437 [Brucella melitensis B115]	Cytoplasmic	Unknown	PredHel=0	OTHER	CYT	CYT
WP_002966849.1	MULTISPECIES: cell envelope integrity protein EipB [Brucella]	Periplasmic	Unknown	PredHel=1	SP(Sec/SPI)	SpI	NON CYT
WP_002964825.1	MULTISPECIES: DUF1192 domain-containing protein [Brucella]	Cytoplasmic	Unknown	PredHel=0	OTHER	CYT	CYT
WP_004684435.1	MULTISPECIES: VOC family protein [Brucella]	Cytoplasmic	Unknown	PredHel=0	OTHER	CYT	CYT
ENT67021.1	hypothetical protein D627_00726 [Brucella melitensis B115]	Periplasmic	Periplasmic	PredHel=1	SP	SpI	NON CYT
WP_004683449.1	MULTISPECIES: nucleoside-diphosphate kinase [Brucella]	Cytoplasmic	Extracellular	PredHel=0	OTHER	CYT	NON CYT
ENT68133.1	porphobilinogen deaminase [Brucella melitensis B115]	Cytoplasmic	Cytoplasmic	PredHel=0	OTHER	CYT	CYT
WP_004684586.1	MULTISPECIES: beta-ketoacyl-ACP synthase I [Brucella]	Cytoplasmic	Cytoplasmic	PredHel=0	SP(Sec/SPI)	CYT	NON CYT
ENT67548.1	glucose-6-phosphate isomerase [Brucella melitensis B115]	Cytoplasmic	Cytoplasmic	PredHel=0	OTHER	CYT	CYT
WP_002965160.1	MULTISPECIES: PTS sugar transporter subunit IIA [Brucella]	Cytoplasmic	Cytoplasmic	PredHel=0	OTHER	CYT	CYT
ENT68049.1	hypothetical protein D627_01768 [Brucella melitensis B115]	Periplasmic	CytoplasmicMembrane	PredHel=1	OTHER	CYT	NON CYT
WP_004681866.1	MULTISPECIES: peptide ABC transporter substrate-binding protein [Brucella]	Periplasmic	Periplasmic	PredHel=0	SP	SpI	NON CYT
WP_002967303.1	MULTISPECIES: peptide ABC transporter substrate-binding protein [Brucella]	Periplasmic	Periplasmic	PredHel=0	SP	SpI	NON CYT
WP_002966387.1	MULTISPECIES: chaperonin GroEL [Brucella]	Cytoplasmic	Cytoplasmic	PredHel=0	OTHER	CYT	CYT
ENT68770.1	hypothetical protein D627_00283 [Brucella melitensis B115]	Periplasmic/Cytoplasmic	Periplasmic	PredHel=0	SP	SpI	NON CYT
ENT65592.1	hypothetical protein D627_02212 [Brucella melitensis B115]	Periplasmic	Periplasmic	PredHel=0	SP	SpI	NON CYT
WP_002966589.1	MULTISPECIES: amino acid ABC transporter substrate-binding protein [Brucella]	Periplasmic	Periplasmic	PredHel=0	SP	SpI	NON CYT
ENT65602.1	hypothetical protein D627_02222 [Brucella melitensis B115]	Periplasmic	Periplasmic	PredHel=0	SP	SpI	NON CYT
WP_002965212.1	MULTISPECIES: DNA starvation/stationary phase protection protein Dps [Brucella]	Cytoplasmic	Cytoplasmic	PredHel=0	OTHER	CYT	CYT
WP_004681934.1	MULTISPECIES: sn-glycerol-3-phosphate ABC transporter substrate-binding protein UgpB [Brucella]	Periplasmic	Periplasmic	PredHel=0	SP	SpI	NON CYT
ENT68848.1	50S ribosomal protein L7/L12 [Brucella melitensis B115]	Cytoplasmic	Unknown	PredHel=0	OTHER	CYT	CYT
WP_004684652.1	MULTISPECIES: sulfate ABC transporter substrate-binding protein [Brucella]	Periplasmic	Periplasmic	PredHel=0	SP	SpI	NON CYT
ENT68895.1	hypothetical protein D627_00412 [Brucella melitensis B115]	Periplasmic	Unknown	PredHel=1	SP	SpI	NON CYT
ENT67626.1	hypothetical protein D627_01341 [Brucella melitensis B115]	Periplasmic	Unknown	PredHel=0	SP	SpI	NON CYT
WP_004686219.1	MULTISPECIES: ABC transporter substrate-binding protein [Brucella]	Periplasmic	Unknown	PredHel=0	SP	SpI	NON CYT
WP_004684242.1	MULTISPECIES: branched-chain amino acid ABC transporter substrate-binding protein [Brucella]	Periplasmic	Periplasmic	PredHel=1	SP	SpI	NON CYT
ENT68926.1	ribosome-recycling factor [Brucella melitensis B115]	Cytoplasmic	Cytoplasmic	PredHel=0	OTHER	CYT	CYT
WP_004682225.1	MULTISPECIES: D-ribose ABC transporter substrate-binding protein [Brucella]	Periplasmic	Periplasmic	PredHel=0	SP	SpI	NON CYT
WP_004681883.1	MULTISPECIES: bacterioferritin [Brucella]	Cytoplasmic	Cytoplasmic	PredHel=0	OTHER	CYT	CYT
ENT67800.1	hypothetical protein D627_01516 [Brucella melitensis B115]	Periplasmic	Unknown	PredHel=1	SP	SpI	NON CYT
ENT68170.1	carboxy-terminal-processing protease [Brucella melitensis B115]	Periplasmic	CytoplasmicMembrane	PredHel=1	SP	SpI	NON CYT
WP_004681017.1	MULTISPECIES: D-xylose ABC transporter substrate-binding protein [Brucella]	Periplasmic	Periplasmic	PredHel=1	TAT	SpI	NON CYT
WP_002972093.1	MULTISPECIES: superoxide dismutase family protein [Brucella]	Periplasmic	Periplasmic	PredHel=0	SP	SpI	NON CYT
ENT67839.1	hypothetical protein D627_01556 [Brucella melitensis B115]	Periplasmic	Periplasmic	PredHel=1	SP	SpI	NON CYT
WP_004682068.1	MULTISPECIES: sugar ABC transporter substrate-binding protein [Brucella]	Periplasmic	Periplasmic	PredHel=0	SP	SpI	NON CYT
WP_002964581.1	MULTISPECIES: outer membrane protein BP26/OMP28 [Brucella]	Periplasmic	Periplasmic	PredHel=1	SP(Sec/SPI)	SpI	NON CYT
ENT69074.1	nitrogen regulatory protein P-II [Brucella melitensis B115]	Cytoplasmic	CytoplasmicMembrane	PredHel=0	OTHER	CYT	NON CYT
ENT68061.1	cysteine synthase A [Brucella melitensis B115]	Cytoplasmic	Cytoplasmic	PredHel=0	OTHER	CYT	CYT
ENT67252.1	hypothetical protein D627_00963 [Brucella melitensis B115]	Periplasmic/OuterMembrane	Periplasmic	PredHel=1	SP	SpI	NON CYT
ENT66457.1	hypothetical protein D627_03092 [Brucella melitensis B115]	Cytoplasmic/Periplasmic	CytoplasmicMembrane	PredHel=0	TAT	SpI	NON CYT
ENT66035.1	chaperonin [Brucella melitensis B115]	Cytoplasmic	Cytoplasmic	PredHel=0	OTHER	CYT	CYT
WP_002967859.1	MULTISPECIES: polyamine ABC transporter substrate-binding protein [Brucella]	Periplasmic	Periplasmic	PredHel=0	SP	SpI	NON CYT
WP_002963881.1	MULTISPECIES: amino acid ABC transporter substrate-binding protein [Brucella]	OuterMembrane/Periplasmic	Periplasmic	PredHel=0	SP	SpI	NON CYT
ENT68645.1	hypothetical protein D627_00157 [Brucella melitensis B115]	Periplasmic	Unknown	PredHel=1	SP	SpI	NON CYT
WP_002964610.1	MULTISPECIES: transcription elongation factor GreA [Brucella]	Cytoplasmic	Cytoplasmic	PredHel=0	OTHER	CYT	CYT
ENT67038.1	hypothetical protein D627_00743 [Brucella melitensis B115]	Cytoplasmic	Unknown	PredHel=0	OTHER	CYT	CYT
ENT68291.1	protein tolB [Brucella melitensis B115]	OuterMembrane	Periplasmic	PredHel=1	SP(Sec/SPI)	SpI	NON CYT
ENT65610.1	hypothetical protein D627_02230 [Brucella melitensis B115]	Cytoplasmic	Unknown	PredHel=0	OTHER	CYT	CYT
WP_002967344.1	MULTISPECIES: ABC transporter substrate-binding protein [Brucella]	Periplasmic	Periplasmic	PredHel=0	SP	SpI	NON CYT
ENT66111.1	hypothetical protein D627_02736 [Brucella melitensis B115]	Periplasmic	Unknown	PredHel=0	SP	SpI	NON CYT
ENT66463.1	hypothetical protein D627_03098 [Brucella melitensis B115]	Periplasmic	Unknown	PredHel=0	SP	SpI	NON CYT
WP_004689731.1	MULTISPECIES: pyruvate dehydrogenase complex dihydrolipoamide acetyltransferase [Brucella]	Cytoplasmic	Cytoplasmic	PredHel=0	OTHER	CYT	CYT
WP_004683843.1	MULTISPECIES: phosphopyruvate hydratase [Brucella]	Cytoplasmic	Cytoplasmic	PredHel=0	OTHER	CYT	CYT
WP_004681928.1	MULTISPECIES: ABC transporter substrate-binding protein [Brucella]	Periplasmic	Periplasmic	PredHel=0	SP	SpI	NON CYT
ENT67728.1	S-(hydroxymethyl)glutathione dehydrogenase [Brucella melitensis B115]	Cytoplasmic	Cytoplasmic	PredHel=0	OTHER	CYT	CYT
ENT68831.1	hypothetical protein D627_00345 [Brucella melitensis B115]	InnerMembrane/Cytoplasmic	Unknown	PredHel=0	SP	SpI	NON CYT
ENT67372.1	hypothetical protein D627_01084 [Brucella melitensis B115]	Cytoplasmic	Unknown	PredHel=0	OTHER	CYT	CYT
WP_002966369.1	MULTISPECIES: DUF4170 domain-containing protein [Brucella]	Cytoplasmic	Unknown	PredHel=0	OTHER	CYT	CYT
WP_002964509.1	MULTISPECIES: DUF2853 family protein [Brucella]	Cytoplasmic	Unknown	PredHel=0	OTHER	CYT	CYT
ENT67498.1	hypothetical protein D627_01210 [Brucella melitensis B115]	Periplasmic	Unknown	PredHel=1	SP	SpI	NON CYT
ENT67689.1	protein grpE [Brucella melitensis B115]	Cytoplasmic	Cytoplasmic	PredHel=0	OTHER	CYT	CYT
WP_002964766.1	MULTISPECIES: dUTP diphosphatase [Brucella]	Cytoplasmic	Cytoplasmic	PredHel=0	OTHER	CYT	CYT
WP_004684447.1	dihydrolipoyl dehydrogenase [Brucella melitensis]	Periplasmic/Cytoplasmic	Cytoplasmic	PredHel=0	OTHER	CYT	NON CYT
ENT68548.1	hypothetical protein D627_00059 [Brucella melitensis B115]	Periplasmic	Unknown	PredHel=0	SP	SpI	NON CYT
ENT68975.1	DNA-binding protein HRL18 [Brucella melitensis B115]	Cytoplasmic	Cytoplasmic	PredHel=0	OTHER	CYT	CYT
WP_002964611.1	MULTISPECIES: DUF1176 domain-containing protein [Brucella]	Periplasmic	Unknown	PredHel=0	SP(Sec/SPI)	SpI	NON CYT
ENT67289.1	superoxide dismutase [Mn] [Brucella melitensis B115]	Periplasmic	Periplasmic	PredHel=0	OTHER	CYT	NON CYT
WP_004684719.1	MULTISPECIES: fumarylacetoacetate hydrolase family protein [Brucella]	Periplasmic	Cytoplasmic	PredHel=0	OTHER	CYT	NON CYT
ENT68304.1	hypothetical protein D627_02031 [Brucella melitensis B115]	Periplasmic/Cytoplasmic	Unknown	PredHel=0	OTHER	CYT	NON CYT
WP_002965314.1	MULTISPECIES: hypothetical protein [Brucella]	Cytoplasmic	Unknown	PredHel=0	OTHER	CYT	CYT
ENT65973.1	hypothetical protein D627_02598 [Brucella melitensis B115]	Periplasmic	Unknown	PredHel=0	SP	SpI	NON CYT
WP_002963624.1	MULTISPECIES: invasion associated locus B family protein [Brucella]	Periplasmic	Unknown	PredHel=0	TAT	SpI	NON CYT
WP_004684204.1	MULTISPECIES: thiamine ABC transporter substrate binding subunit [Brucella]	Periplasmic	Periplasmic	PredHel=0	SP	SpI	NON CYT
WP_002965202.1	MULTISPECIES: substrate-binding domain-containing protein [Brucella]	Periplasmic	CytoplasmicMembrane	PredHel=0	SP	SpI	NON CYT
ENT67355.1	hypothetical protein D627_01067 [Brucella melitensis B115]	Periplasmic	Unknown	PredHel=0	TAT	SpI	NON CYT
ENT67928.1	thioredoxin C-1 [Brucella melitensis B115]	Cytoplasmic/Periplasmic	Cytoplasmic	PredHel=0	OTHER	CYT	CYT
WP_002967978.1	MULTISPECIES: peptidylprolyl isomerase [Brucella]	Periplasmic	CytoplasmicMembrane	PredHel=1	SP	SpI	NON CYT
ENT69069.1	hypothetical protein D627_00589 [Brucella melitensis B115]	Periplasmic	Unknown	PredHel=0	SP	SpI	NON CYT
ENT66980.1	acetyl-CoA carboxylase, biotin carboxyl carrier protein [Brucella melitensis B115]	Cytoplasmic	Unknown	PredHel=0	OTHER	CYT	CYT
WP_002972089.1	MULTISPECIES: siderophore ABC transporter substrate-binding protein [Brucella]	Periplasmic	Periplasmic	PredHel=0	SP	SpI	NON CYT
WP_002965058.1	MULTISPECIES: inorganic diphosphatase [Brucella]	Cytoplasmic	Cytoplasmic	PredHel=0	OTHER	CYT	CYT
ENT65551.1	hypothetical protein D627_02171 [Brucella melitensis B115]	Periplasmic	Periplasmic	PredHel=0	SP	SpI	NON CYT
ENT67350.1	hypothetical protein D627_01062 [Brucella melitensis B115]	Periplasmic	Unknown	PredHel=0	SP	SpI	NON CYT
WP_002965460.1	MULTISPECIES: ABC transporter substrate-binding protein [Brucella]	Cytoplasmic	Unknown	PredHel=0	SP	SpI	NON CYT
WP_002967690.1	MULTISPECIES: single-stranded DNA-binding protein [Brucella]	Extracellular	Cytoplasmic	PredHel=0	OTHER	CYT	NON CYT
WP_002966234.1	MULTISPECIES: catalase [Brucella]	Periplasmic	Periplasmic	PredHel=0	OTHER	CYT	NON CYT
ENT65492.1	nickel ABC transporter, nickel/metallophore periplasmic binding protein [Brucella melitensis B115]	Periplasmic/Cytoplasmic	Periplasmic	PredHel=1	SP	SpI	NON CYT
WP_002971243.1	MULTISPECIES: invasion associated locus B family protein [Brucella]	Periplasmic	Unknown	PredHel=1	SP	SpI	NON CYT
WP_002966226.1	MULTISPECIES: iron transporter [Brucella]	Periplasmic	Unknown	PredHel=0	SP	SpI	NON CYT
ENT68135.1	hypothetical protein D627_01855 [Brucella melitensis B115]	Periplasmic	Extracellular	PredHel=0	OTHER	CYT	NON CYT
ENT68713.1	hypothetical protein D627_00225 [Brucella melitensis B115]	Cytoplasmic	Periplasmic	PredHel=1	SP	SpI	NON CYT
ENT67182.1	hypothetical protein D627_00892 [Brucella melitensis B115]	Cytoplasmic	Cytoplasmic	PredHel=0	OTHER	CYT	CYT
WP_004684587.1	MULTISPECIES: MetQ/NlpA family ABC transporter substrate-binding protein [Brucella]	Periplasmic/Cytoplasmic	CytoplasmicMembrane	PredHel=0	SP	SpI	NON CYT
ENT68988.1	hypothetical protein D627_00505 [Brucella melitensis B115]	Periplasmic/Cytoplasmic	Unknown	PredHel=0	OTHER	CYT	NON CYT
ENT66404.1	hypothetical protein D627_03039 [Brucella melitensis B115]	Periplasmic	Periplasmic	PredHel=0	SP	SpI	NON CYT
ENT68957.1	dihydrolipoyl dehydrogenase [Brucella melitensis B115]	Cytoplasmic	Cytoplasmic	PredHel=0	OTHER	CYT	CYT
ENT68917.1	hypothetical protein D627_00434 [Brucella melitensis B115]	Cytoplasmic/Periplasmic	Cytoplasmic	PredHel=0	OTHER	CYT	CYT
WP_002966132.1	MULTISPECIES: nitroreductase family protein [Brucella]	Periplasmic	Unknown	PredHel=0	OTHER	CYT	NON CYT
WP_004681835.1	MULTISPECIES: cupin domain-containing protein [Brucella]	Cytoplasmic	Cytoplasmic	PredHel=0	OTHER	CYT	CYT
WP_004685697.1	MULTISPECIES: DegQ family serine endoprotease [Brucella]	OuterMembrane	Periplasmic	PredHel=1	SP	SpI	NON CYT
ENT67950.1	ATP-dependent protease subunit HslV [Brucella melitensis B115]	Cytoplasmic	Cytoplasmic	PredHel=0	OTHER	CYT	CYT
ENT67343.1	5-hydroxyisourate hydrolase [Brucella melitensis B115]	Cytoplasmic	Unknown	PredHel=0	OTHER	CYT	CYT
ENT67407.1	hypothetical protein D627_01119 [Brucella melitensis B115]	Periplasmic	OuterMembrane	PredHel=0	SP	SpI	NON CYT
ENT68740.1	hypothetical protein D627_00252 [Brucella melitensis B115]	Periplasmic	Unknown	PredHel=0	LIPO	SpI	NON CYT
ENT67669.1	hypothetical protein D627_01385 [Brucella melitensis B115]	Cytoplasmic	Cytoplasmic	PredHel=0	OTHER	CYT	CYT
ENT66138.1	hypothetical protein D627_02763 [Brucella melitensis B115]	Cytoplasmic/ InnerMembrane	Cytoplasmic	PredHel=0	OTHER	CYT	CYT
ENT68897.1	hypothetical protein D627_00414 [Brucella melitensis B115]	Cytoplasmic	Cytoplasmic	PredHel=0	OTHER	CYT	CYT
WP_004683101.1	MULTISPECIES: 50S ribosomal protein L9 [Brucella]	Cytoplasmic	Cytoplasmic	PredHel=0	OTHER	CYT	CYT
ENT68987.1	hypothetical protein D627_00504 [Brucella melitensis B115]	Periplasmic	Periplasmic	PredHel=0	SP	SpI	NON CYT
WP_002964855.1	MULTISPECIES: heme-binding protein [Brucella]	Cytoplasmic/Periplasmic/Extracellular	Unknown	PredHel=0	OTHER	CYT	CYT
WP_002964389.1	MULTISPECIES: lactoylglutathione lyase [Brucella]	Cytoplasmic	Cytoplasmic	PredHel=0	OTHER	CYT	CYT
ENT68902.1	hypothetical protein D627_00419 [Brucella melitensis B115]	Cytoplasmic	Cytoplasmic	PredHel=0	OTHER	CYT	CYT
ENT65659.1	polar-differentiation response regulator divK [Brucella melitensis B115]	Cytoplasmic	Cytoplasmic	PredHel=0	OTHER	CYT	CYT
WP_002966248.1	MULTISPECIES: acid-activated periplasmic chaperone HdeA [Brucella]	Periplasmic/Cytoplasmic	Unknown	PredHel=1	SP	SpI	NON CYT
ENT67028.1	acyl carrier protein AcpXL [Brucella melitensis B115]	Cytoplasmic	Cytoplasmic	PredHel=0	OTHER	CYT	CYT
ENT65708.1	hypothetical protein D627_02331 [Brucella melitensis B115]	Cytoplasmic/Extracellular	Unknown	PredHel=0	OTHER	CYT	CYT
ENT68608.1	hypothetical protein D627_00119 [Brucella melitensis B115]	Cytoplasmic	Unknown	PredHel=0	OTHER	CYT	CYT
ENT66523.1	thioredoxin [Brucella melitensis B115]	Cytoplasmic	Cytoplasmic	PredHel=0	OTHER	CYT	CYT
ENT69044.1	RNA polymerase-binding protein DksA [Brucella melitensis B115]	Cytoplasmic	Cytoplasmic	PredHel=0	OTHER	CYT	CYT
ENT68579.1	ubiquinol-cytochrome c reductase, iron-sulfur subunit [Brucella melitensis B115]	Periplasmic	CytoplasmicMembrane	PredHel=1	TAT(Tat/SPI)	TMH	NON CYT
WP_004681622.1	MULTISPECIES: ABC transporter substrate-binding protein [Brucella]	Periplasmic	Periplasmic	PredHel=0	SP	SpI	NON CYT
WP_002964988.1	MULTISPECIES: hypothetical protein [Brucella]	Periplasmic	Unknown	PredHel=1	SP	SpI	NON CYT
WP_004684650.1	MULTISPECIES: peptidoglycan hydrolase inhibitor PhiA [Brucella]	Cytoplasmic	Unknown	PredHel=0	TAT(Tat/SPI)	SpI	NON CYT
ENT68499.1	hypothetical protein D627_00007 [Brucella melitensis B115]	Periplasmic	Periplasmic	PredHel=0	SP	SpI	NON CYT
WP_002964621.1	MULTISPECIES: cold-shock protein [Brucella]	Cytoplasmic	Cytoplasmic	PredHel=0	OTHER	CYT	CYT
ENT67841.1	hypothetical protein D627_01558 [Brucella melitensis B115]	Periplasmic	Periplasmic	PredHel=0	SP	SpI	NON CYT
ENT67416.1	exodeoxyribonuclease 7 small subunit [Brucella melitensis B115]	Cytoplasmic	Cytoplasmic	PredHel=0	OTHER	CYT	CYT
ENT67828.1	TIGR02300 family protein [Brucella melitensis B115]	Cytoplasmic	Cytoplasmic	PredHel=0	OTHER	CYT	CYT
WP_002964949.1	MULTISPECIES: glutaredoxin 3 [Brucella]	Cytoplasmic	Unknown	PredHel=0	OTHER	CYT	CYT
WP_004682439.1	MULTISPECIES: RidA family protein [Brucella]	Cytoplasmic	Cytoplasmic	PredHel=0	OTHER	CYT	CYT
WP_002964144.1	MULTISPECIES: 2Fe-2S iron-sulfur cluster-binding protein [Brucella]	Cytoplasmic	Unknown	PredHel=0	OTHER	CYT	CYT
WP_002964850.1	MULTISPECIES: ferredoxin family protein [Brucella]	Cytoplasmic	Cytoplasmic	PredHel=0	OTHER	CYT	CYT
WP_004684010.1	MULTISPECIES: CreA family protein [Brucella]	Periplasmic	Unknown	PredHel=0	SP(Sec/SPI)	SpI	NON CYT
ENT65917.1	hypothetical protein D627_02541 [Brucella melitensis B115]	Periplasmic	Unknown	PredHel=0	OTHER	CYT	NON CYT
WP_004683696.1	MULTISPECIES: SPOR domain-containing protein [Brucella]	Periplasmic/Extracellular	OuterMembrane	PredHel=2	OTHER	CYT	NON CYT
ENT65514.1	FolD protein [Brucella melitensis B115]	Cytoplasmic	Cytoplasmic	PredHel=0	OTHER	CYT	CYT
ENT65930.1	hypothetical protein D627_02555 [Brucella melitensis B115]	Cytoplasmic	Cytoplasmic	PredHel=0	OTHER	CYT	CYT
ENT66066.1	hypothetical protein D627_02691 [Brucella melitensis B115]	Periplasmic/Cytoplasmic/InnerMembrane	Unknown	PredHel=0	SP(Sec/SPI)	SpI	NON CYT
ENT66373.1	glucokinase [Brucella melitensis B115]	Cytoplasmic	Cytoplasmic	PredHel=0	OTHER	CYT	CYT
ENT66374.1	methylglyoxal synthase [Brucella melitensis B115]	Cytoplasmic	Cytoplasmic	PredHel=0	OTHER	CYT	CYT
ENT66383.1	hypothetical protein D627_03017 [Brucella melitensis B115]	Cytoplasmic	Unknown	PredHel=0	OTHER	CYT	CYT
ENT67390.1	acyl carrier protein [Brucella melitensis B115]	Cytoplasmic	Cytoplasmic	PredHel=0	OTHER	CYT	CYT
ENT67813.1	hypothetical protein D627_01529 [Brucella melitensis B115]	Periplasmic	CytoplasmicMembrane	PredHel=1	OTHER	SpI	NON CYT
ENT67855.1	hypothetical protein D627_01572 [Brucella melitensis B115]	Cytoplasmic	Cytoplasmic	PredHel=0	OTHER	CYT	CYT
ENT68150.1	hypothetical protein D627_01870 [Brucella melitensis B115]	Periplasmic/Cytoplasmic	Unknown	PredHel=0	OTHER	CYT	NON CYT
ENT68247.1	N5-carboxyaminoimidazole ribonucleotide synthase [Brucella melitensis B115]	Cytoplasmic	CytoplasmicMembrane	PredHel=0	OTHER	CYT	NON CYT
ENT68475.1	hypothetical protein D627_00654 [Brucella melitensis B115]	Periplasmic	Periplasmic	PredHel=0	SP	SpI	NON CYT
ENT68962.1	bifunctional enzyme ispD/ispF [Brucella melitensis B115]	Cytoplasmic	Cytoplasmic	PredHel=0	OTHER	CYT	CYT
ENT69005.1	phosphoribosyl-AMP cyclohydrolase [Brucella melitensis B115]	Cytoplasmic	Cytoplasmic	PredHel=0	OTHER	CYT	CYT
ENT69068.1	glutathione-disulfide reductase [Brucella melitensis B115]	Cytoplasmic	Cytoplasmic	PredHel=0	OTHER	CYT	CYT
ENT69082.1	hypothetical protein D627_00602 [Brucella melitensis B115]	Cytoplasmic	Cytoplasmic	PredHel=0	OTHER	CYT	CYT
WP_002964058.1	MULTISPECIES: cysteine desulfurase [Brucella]	Cytoplasmic	Cytoplasmic	PredHel=0	OTHER	CYT	CYT
WP_002964239.1	MULTISPECIES: RNA chaperone Hfq [Brucellaceae]	Cytoplasmic	Cytoplasmic	PredHel=1	OTHER	CYT	NON CYT
WP_002964351.1	MULTISPECIES: 50S ribosomal protein L24 [Brucella]	Cytoplasmic	Cytoplasmic	PredHel=0	OTHER	CYT	CYT
WP_002964382.1	MULTISPECIES: gamma carbonic anhydrase family protein [Brucella]	Cytoplasmic	Cytoplasmic	PredHel=0	OTHER	CYT	CYT
WP_002964645.1	MULTISPECIES: adenine phosphoribosyltransferase [Brucella]	Cytoplasmic	Cytoplasmic	PredHel=0	OTHER	CYT	CYT
WP_002965004.1	MULTISPECIES: hydroxyacylglutathione hydrolase [Brucella]	Cytoplasmic	Cytoplasmic	PredHel=0	OTHER	CYT	CYT
WP_002965330.1	MULTISPECIES: 4a-hydroxytetrahydrobiopterin dehydratase [Brucella]	Cytoplasmic	Unknown	PredHel=0	OTHER	CYT	CYT
WP_002965766.1	MULTISPECIES: DUF1737 domain-containing protein [Brucella/Ochrobactrum group]	Periplasmic	Unknown	PredHel=0	OTHER	CYT	NON CYT
WP_002965776.1	MULTISPECIES: RpiB/LacA/LacB family sugar-phosphate isomerase [Brucella]	Cytoplasmic	Unknown	PredHel=0	OTHER	CYT	CYT
WP_002966417.1	MULTISPECIES: MaoC family dehydratase N-terminal domain-containing protein [Brucella]	Cytoplasmic	Cytoplasmic	PredHel=0	OTHER	CYT	CYT
WP_002967073.1	MULTISPECIES: alpha-D-glucose phosphate-specific phosphoglucomutase [Brucella]	Cytoplasmic	Cytoplasmic	PredHel=0	OTHER	CYT	CYT
WP_002967816.1	MULTISPECIES: bifunctional nicotinamidase/pyrazinamidase [Brucella]	Cytoplasmic	Cytoplasmic	PredHel=0	OTHER	CYT	CYT
WP_002970923.1	MULTISPECIES: invasion associated locus B family protein [Brucella]	Periplasmic	Unknown	PredHel=0	SP	CYT	NON CYT
WP_004681816.1	MULTISPECIES: peptide-methionine (R)-S-oxide reductase MsrB [Brucella]	Cytoplasmic	Cytoplasmic	PredHel=0	OTHER	CYT	CYT
WP_004682000.1	MULTISPECIES: carboxymuconolactone decarboxylase family protein [Brucella]	Cytoplasmic	Unknown	PredHel=0	OTHER	CYT	CYT
WP_004683406.1	MULTISPECIES: dihydroorotase [Brucella]	Cytoplasmic	Cytoplasmic	PredHel=0	OTHER	CYT	CYT
WP_004684148.1	MULTISPECIES: tol-pal system protein YbgF [Brucella]	Periplasmic	OuterMembrane	PredHel=0	SP	SpI	NON CYT
WP_004684150.1	MULTISPECIES: hypothetical protein [Brucella]	Periplasmic	Periplasmic	PredHel=0	SP(Sec/SPI)	SpI	NON CYT
WP_004684154.1	MULTISPECIES: inositol monophosphatase family protein [Brucella]	Cytoplasmic	Cytoplasmic	PredHel=0	OTHER	CYT	CYT
WP_004684432.1	MULTISPECIES: acyl-CoA thioesterase II [Brucella]	Cytoplasmic	Cytoplasmic	PredHel=0	OTHER	CYT	CYT
ENT67439.1	Sua5/YciO/YrdC/YwlC family protein [Brucella melitensis B115]	Cytoplasmic	Cytoplasmic	PredHel=0	OTHER	CYT	CYT
ENT68635.1	hypothetical protein D627_00146 [Brucella melitensis B115]	Cytoplasmic	Unknown	PredHel=0	OTHER	CYT	CYT
ENT67391.1	nodulation protein G [Brucella melitensis B115]	Cytoplasmic	Cytoplasmic	PredHel=0	OTHER	CYT	CYT
WP_004684164.1	MULTISPECIES: transketolase [Brucella]	Cytoplasmic	Cytoplasmic	PredHel=0	OTHER	CYT	CYT
WP_004680953.1	MULTISPECIES: zinc ABC transporter substrate-binding protein ZnuA [Brucella]	Periplasmic	Periplasmic	PredHel=0	SP(Sec/SPI)	SpI	NON CYT
ENT68889.1	alkaline phosphatase [Brucella melitensis B115]	Periplasmic	Periplasmic	PredHel=0	SP(Sec/SPI)	SpI	NON CYT
