# Supplementary material for: Identifying immunoreactive proteins in brucellin for enhanced brucellosis diagnosis: a proteomic approach
Source: Front Microbiol. 2025 Jul 30;16:1641710. doi: 10.3389/fmicb.2025.1641710 (PMC12343572; doi:10.3389/fmicb.2025.1641710)
Supplement: Supplementary file 2 [file Table_2.xlsx]

## Sheet: ANSES
Accession	Description	Vaxijen		VirulentPred
ENT67754.1	hypothetical protein D627_01470 [Brucella melitensis B115]	Overall Prediction for the Protective Antigen = 0.2680	Probable NON-ANTIGEN	Virulent	11467
ENT67420.1	hypothetical protein D627_01132 [Brucella melitensis B115]	Overall Prediction for the Protective Antigen = 0.4157	Probable ANTIGEN	Virulent	11068
ENT68445.1	hypothetical protein D627_00621 [Brucella melitensis B115]	Overall Prediction for the Protective Antigen = 0.3917	Probable NON-ANTIGEN	Virulent	11448
ENT68608.1	hypothetical protein D627_00119 [Brucella melitensis B115]	Overall Prediction for the Protective Antigen = 0.4547	Probable ANTIGEN	Non-Virulent	-0.734
WP_004684650.1	MULTISPECIES: peptidoglycan hydrolase inhibitor PhiA [Brucella]	Overall Prediction for the Protective Antigen = 0.4088	Probable ANTIGEN	Non-Virulent	-0.929
WP_004681883.1	MULTISPECIES: bacterioferritin [Brucella]	Overall Prediction for the Protective Antigen = 0.4843	Probable ANTIGEN	Non-Virulent	-0.982
WP_004681258.1	MULTISPECIES: molybdate ABC transporter substrate-binding protein [Brucella]	Overall Prediction for the Protective Antigen = 0.2187	Probable NON-ANTIGEN	Non-Virulent	-1084
ENT67944.1	phosphoribosyl-ATP pyrophosphatase [Brucella melitensis B115]	Overall Prediction for the Protective Antigen = 0.4681	Probable ANTIGEN	Non-Virulent	-0.327
ENT67669.1	hypothetical protein D627_01385 [Brucella melitensis B115]	Overall Prediction for the Protective Antigen = 0.4225	Probable ANTIGEN	Non-Virulent	-1000
ENT66066.1	hypothetical protein D627_02691 [Brucella melitensis B115]	Overall Prediction for the Protective Antigen = 0.6093	Probable ANTIGEN	Virulent	10381
WP_002964813.1	MULTISPECIES: DUF4164 domain-containing protein [Brucella]	Overall Prediction for the Protective Antigen = 0.5194	Probable ANTIGEN	Virulent	11159
WP_002965766.1	MULTISPECIES: DUF1737 domain-containing protein [Brucella/Ochrobactrum group]	Overall Prediction for the Protective Antigen = 0.4520	Probable ANTIGEN	Non-Virulent	-0.922
WP_004683449.1	MULTISPECIES: nucleoside-diphosphate kinase [Brucella]	Overall Prediction for the Protective Antigen = 0.3280	Probable NON-ANTIGEN	Non-Virulent	-1036
ENT67037.1	hypothetical protein D627_00742 [Brucella melitensis B115]	Overall Prediction for the Protective Antigen = 0.3499	Probable NON-ANTIGEN	Non-Virulent	-0.532
ENT67182.1	hypothetical protein D627_00892 [Brucella melitensis B115]	Overall Prediction for the Protective Antigen = 0.4858	Probable ANTIGEN	Non-Virulent	-0.997
WP_004683697.1	MULTISPECIES: beta-N-acetylhexosaminidase [Brucella]	Overall Prediction for the Protective Antigen = 0.4764	Probable ANTIGEN	Non-Virulent	-1046
WP_002964581.1	MULTISPECIES: outer membrane protein BP26/OMP28 [Brucella]	Overall Prediction for the Protective Antigen = 0.5381	Probable ANTIGEN	Virulent	0.9855
WP_004684010.1	MULTISPECIES: CreA family protein [Brucella]	Overall Prediction for the Protective Antigen = 0.2999	Probable NON-ANTIGEN	Non-Virulent	-0.878
ENT68875.1	50S ribosomal protein L30 [Brucella melitensis B115]	Overall Prediction for the Protective Antigen = 0.3336	Probable NON-ANTIGEN	Virulent	0.5462
WP_002964645.1	MULTISPECIES: adenine phosphoribosyltransferase [Brucella]	Overall Prediction for the Protective Antigen = 0.3541	Probable NON-ANTIGEN	Non-Virulent	-0.992
ENT67950.1	ATP-dependent protease subunit HslV [Brucella melitensis B115]	Overall Prediction for the Protective Antigen = 0.4660	Probable ANTIGEN	Non-Virulent	-0.786
WP_004681816.1	MULTISPECIES: peptide-methionine (R)-S-oxide reductase MsrB [Brucella]	Overall Prediction for the Protective Antigen = 0.5917	Probable ANTIGEN	Non-Virulent	-0.523
WP_002966149.1	MULTISPECIES: DUF488 domain-containing protein [Brucella]	Overall Prediction for the Protective Antigen = 0.3213	Probable NON-ANTIGEN	Non-Virulent	-0.924
WP_002966849.1	MULTISPECIES: cell envelope integrity protein EipB [Brucella]	Overall Prediction for the Protective Antigen = 0.6653	Probable ANTIGEN	Non-Virulent	-1068
WP_002964262.1	MULTISPECIES: 3-deoxy-8-phosphooctulonate synthase [Brucella]	Overall Prediction for the Protective Antigen = 0.3979	Probable NON-ANTIGEN	Non-Virulent	-0.919
WP_004683648.1	MULTISPECIES: Grx4 family monothiol glutaredoxin [Brucella]	Overall Prediction for the Protective Antigen = 0.3928	Probable NON-ANTIGEN	Non-Virulent	-0.056
WP_004683843.1	MULTISPECIES: phosphopyruvate hydratase [Brucella]	Overall Prediction for the Protective Antigen = 0.6112	Probable ANTIGEN	Non-Virulent	-0.956
ENT65930.1	hypothetical protein D627_02555 [Brucella melitensis B115]	Overall Prediction for the Protective Antigen = 0.3428	Probable NON-ANTIGEN	Non-Virulent	-1070
ENT68579.1	ubiquinol-cytochrome c reductase, iron-sulfur subunit [Brucella melitensis B115]	Overall Prediction for the Protective Antigen = 0.5581	Probable ANTIGEN	Non-Virulent	-1034
WP_004683357.1	MULTISPECIES: hypothetical protein [Brucella]	Overall Prediction for the Protective Antigen = 0.7016	Probable ANTIGEN	Virulent	0.7703
ENT68561.1	hypothetical protein D627_00072 [Brucella melitensis B115]	Overall Prediction for the Protective Antigen = 0.3121	Probable NON-ANTIGEN	Non-Virulent	-0.975
WP_002966021.1	MULTISPECIES: DUF3572 domain-containing protein [Brucella]	Overall Prediction for the Protective Antigen = 0.2686	Probable NON-ANTIGEN	Non-Virulent	-0.151
WP_002965521.1	MULTISPECIES: helix-turn-helix transcriptional regulator [Brucella]	Overall Prediction for the Protective Antigen = 0.5994	Probable ANTIGEN	Virulent	10127
ENT67060.1	methylmalonyl-CoA epimerase [Brucella melitensis B115]	Overall Prediction for the Protective Antigen = 0.4216	Probable ANTIGEN	Non-Virulent	-1030
WP_002967690.1	MULTISPECIES: single-stranded DNA-binding protein [Brucella]	Overall Prediction for the Protective Antigen = 0.9470	Probable ANTIGEN	Virulent	0.9967
WP_002963959.1	MULTISPECIES: DUF3008 family protein [Brucella]	Overall Prediction for the Protective Antigen = 0.6208	Probable ANTIGEN	Virulent	11108
WP_002964611.1	MULTISPECIES: DUF1176 domain-containing protein [Brucella]	Overall Prediction for the Protective Antigen = 0.5408	Probable ANTIGEN	Non-Virulent	-0.468
WP_002971239.1	MULTISPECIES: metal-dependent hydrolase [Brucella]	Overall Prediction for the Protective Antigen = 0.4324	Probable ANTIGEN	Non-Virulent	-1009
ENT67548.1	glucose-6-phosphate isomerase [Brucella melitensis B115]	Overall Prediction for the Protective Antigen = 0.3847	Probable NON-ANTIGEN	Non-Virulent	-1099
WP_004684150.1	MULTISPECIES: hypothetical protein [Brucella]	Overall Prediction for the Protective Antigen = 0.8501	Probable ANTIGEN	Virulent	10469
ENT67855.1	hypothetical protein D627_01572 [Brucella melitensis B115]	Overall Prediction for the Protective Antigen = 0.5893	Probable ANTIGEN	Non-Virulent	-1060
ENT67798.1	lactoylglutathione lyase [Brucella melitensis B115]	Overall Prediction for the Protective Antigen = 0.5471	Probable ANTIGEN	Non-Virulent	-0.973
ENT67125.1	hypothetical protein D627_00833 [Brucella melitensis B115]	Overall Prediction for the Protective Antigen = 0.4229	Probable ANTIGEN	Virulent	0.0097
ENT67697.1	PTS IIA-like nitrogen-regulatory protein PtsN [Brucella melitensis B115]	Overall Prediction for the Protective Antigen = 0.3022	Probable NON-ANTIGEN	Non-Virulent	-0.829
ENT68766.1	hypothetical protein D627_00278 [Brucella melitensis B115]	Overall Prediction for the Protective Antigen = 0.9493	Probable ANTIGEN	Non-Virulent	-0.703
ENT66383.1	hypothetical protein D627_03017 [Brucella melitensis B115]	Overall Prediction for the Protective Antigen = 0.3303	Probable NON-ANTIGEN	Non-Virulent	-0.310
WP_002964058.1	MULTISPECIES: cysteine desulfurase [Brucella]	Overall Prediction for the Protective Antigen = 0.2976	Probable NON-ANTIGEN	Non-Virulent	-1017
ENT67728.1	S-(hydroxymethyl)glutathione dehydrogenase [Brucella melitensis B115]	Overall Prediction for the Protective Antigen = 0.4688	Probable ANTIGEN	Non-Virulent	-1020
ENT66138.1	hypothetical protein D627_02763 [Brucella melitensis B115]	Overall Prediction for the Protective Antigen = 0.2194	Probable NON-ANTIGEN	Non-Virulent	-1032
WP_004684432.1	MULTISPECIES: acyl-CoA thioesterase II [Brucella]	Overall Prediction for the Protective Antigen = 0.3305	Probable NON-ANTIGEN	Non-Virulent	-0.935
WP_004683101.1	MULTISPECIES: 50S ribosomal protein L9 [Brucella]	Overall Prediction for the Protective Antigen = 0.6087	Probable ANTIGEN	Non-Virulent	-0.882
WP_002965282.1	MULTISPECIES: HIT family protein [Brucella]	Overall Prediction for the Protective Antigen = 0.3967	Probable NON-ANTIGEN	Non-Virulent	-0.969
WP_002963618.1	MULTISPECIES: beta-ketoacyl-ACP synthase II [Brucella]	Overall Prediction for the Protective Antigen = 0.5995	Probable ANTIGEN	Non-Virulent	-1036
ENT67365.1	hypothetical protein D627_01077 [Brucella melitensis B115]	Overall Prediction for the Protective Antigen = 0.6730	Probable ANTIGEN	Virulent	0.9723
ENT65514.1	FolD protein [Brucella melitensis B115]	Overall Prediction for the Protective Antigen = 0.4420	Probable ANTIGEN	Non-Virulent	-1058
ENT68599.1	hypothetical protein D627_00110 [Brucella melitensis B115]	Overall Prediction for the Protective Antigen = 0.7108	Probable ANTIGEN	Virulent	11445
ENT65692.1	hypothetical protein D627_02315 [Brucella melitensis B115]	Overall Prediction for the Protective Antigen = 0.3833	Probable NON-ANTIGEN	Non-Virulent	-0.846
WP_002968475.1	MULTISPECIES: Fe(3+) ABC transporter substrate-binding protein [Brucella]	Overall Prediction for the Protective Antigen = 0.5492	Probable ANTIGEN	Non-Virulent	-1042
WP_004684586.1	MULTISPECIES: beta-ketoacyl-ACP synthase I [Brucella]	Overall Prediction for the Protective Antigen = 0.5418	Probable ANTIGEN	Non-Virulent	-1026
ENT68135.1	hypothetical protein D627_01855 [Brucella melitensis B115]	Overall Prediction for the Protective Antigen = 0.7450	Probable ANTIGEN	Virulent	10143
ENT68150.1	hypothetical protein D627_01870 [Brucella melitensis B115]	Overall Prediction for the Protective Antigen = 1.0028	Probable ANTIGEN	Virulent	0.1193
ENT66978.1	hypothetical protein D627_00682 [Brucella melitensis B115]	Overall Prediction for the Protective Antigen = 0.5843	Probable ANTIGEN	Non-Virulent	-0.982
ENT68268.1	metallophosphoesterase [Brucella melitensis B115]	Overall Prediction for the Protective Antigen = 0.5297	Probable ANTIGEN	Non-Virulent	-0.993
WP_004691907.1	MULTISPECIES: 6,7-dimethyl-8-ribityllumazine synthase [Brucella]	Overall Prediction for the Protective Antigen = 0.4865	Probable ANTIGEN	Non-Virulent	-1033
WP_002964452.1	MULTISPECIES: RbsD/FucU family protein [Brucella]	Overall Prediction for the Protective Antigen = 0.1888	Probable NON-ANTIGEN	Non-Virulent	-1011
ENT67222.1	dihydrodipicolinate synthase [Brucella melitensis B115]	Overall Prediction for the Protective Antigen = 0.5052	Probable ANTIGEN	Non-Virulent	-1035
WP_002964269.1	MULTISPECIES: indole-3-glycerol phosphate synthase TrpC [Brucella]	Overall Prediction for the Protective Antigen = 0.4203	Probable ANTIGEN	Non-Virulent	-1056
WP_002965333.1	MULTISPECIES: arylesterase [Brucella]	Overall Prediction for the Protective Antigen = 0.6826	Probable ANTIGEN	Non-Virulent	-1055
WP_002967816.1	MULTISPECIES: bifunctional nicotinamidase/pyrazinamidase [Brucella]	Overall Prediction for the Protective Antigen = 0.4075	Probable ANTIGEN	Virulent	0.5504
ENT67310.1	hypothetical protein D627_01021 [Brucella melitensis B115]	Overall Prediction for the Protective Antigen = 0.3807	Probable NON-ANTIGEN	Non-Virulent	-1069
ENT68957.1	dihydrolipoyl dehydrogenase [Brucella melitensis B115]	Overall Prediction for the Protective Antigen = 0.5362	Probable ANTIGEN	Non-Virulent	-1081
ENT68263.1	glyceraldehyde-3-phosphate dehydrogenase [Brucella melitensis B115]	Overall Prediction for the Protective Antigen = 0.4711	Probable ANTIGEN	Non-Virulent	-0.993
ENT67908.1	chaperone dnaK [Brucella melitensis B115]	Overall Prediction for the Protective Antigen = 0.6979	Probable ANTIGEN	Non-Virulent	-1037
WP_004689731.1	MULTISPECIES: pyruvate dehydrogenase complex dihydrolipoamide acetyltransferase [Brucella]	Overall Prediction for the Protective Antigen = 0.6084	Probable ANTIGEN	Non-Virulent	-1039
ENT68726.1	hypothetical protein D627_00238 [Brucella melitensis B115]	Overall Prediction for the Protective Antigen = 0.3397	Probable NON-ANTIGEN	Non-Virulent	-1008
ENT65503.1	hypothetical protein D627_02123 [Brucella melitensis B115]	Overall Prediction for the Protective Antigen = 0.5650	Probable ANTIGEN	Non-Virulent	-1000
ENT68291.1	protein tolB [Brucella melitensis B115]	Overall Prediction for the Protective Antigen = 0.5655	Probable ANTIGEN	Virulent	10700
WP_002966417.1	MULTISPECIES: MaoC family dehydratase N-terminal domain-containing protein [Brucella]	Overall Prediction for the Protective Antigen = 0.5641	Probable ANTIGEN	Non-Virulent	-0.606
ENT68972.1	ATP-dependent Clp protease proteolytic subunit [Brucella melitensis B115]	Overall Prediction for the Protective Antigen = 0.3913	Probable NON-ANTIGEN	Non-Virulent	-1009
ENT68710.1	HflK protein [Brucella melitensis B115]	Overall Prediction for the Protective Antigen = 0.6975	Probable ANTIGEN	Non-Virulent	-1002
WP_004681859.1	MULTISPECIES: dihydrolipoamide acetyltransferase family protein [Brucella]	Overall Prediction for the Protective Antigen = 0.5664	Probable ANTIGEN	Non-Virulent	-0.961
WP_002964178.1	MULTISPECIES: acetyl-CoA hydrolase/transferase family protein [Brucella]	Overall Prediction for the Protective Antigen = 0.4181	Probable ANTIGEN	Non-Virulent	-1037
ENT66997.1	hypothetical protein D627_00702 [Brucella melitensis B115]	Overall Prediction for the Protective Antigen = 0.5917	Probable ANTIGEN	Non-Virulent	-1018
WP_002963839.1	MULTISPECIES: molybdopterin converting factor subunit 1 [Brucella]	Overall Prediction for the Protective Antigen = 0.5714	Probable ANTIGEN	Non-Virulent	-0.956
ENT68920.1	hypothetical protein D627_00437 [Brucella melitensis B115]	Overall Prediction for the Protective Antigen = 0.2427	Probable NON-ANTIGEN	Non-Virulent	-1010
ENT65659.1	polar-differentiation response regulator divK [Brucella melitensis B115]	Overall Prediction for the Protective Antigen = 0.4942	Probable ANTIGEN	Non-Virulent	-0.982
ENT67210.1	holo-[acyl-carrier-protein] synthase [Brucella melitensis B115]	Overall Prediction for the Protective Antigen = 0.5664	Probable ANTIGEN	Non-Virulent	-1041
WP_004684151.1	MULTISPECIES: YbgC/FadM family acyl-CoA thioesterase [Brucella]	Overall Prediction for the Protective Antigen = 0.4485	Probable ANTIGEN	Non-Virulent	-0.932
WP_004683866.1	MULTISPECIES: outer membrane protein assembly factor BamA [Brucella]	Overall Prediction for the Protective Antigen = 0.5767	Probable ANTIGEN	Virulent	0.3674
ENT67406.1	hypothetical protein D627_01118 [Brucella melitensis B115]	Overall Prediction for the Protective Antigen = 0.5544	Probable ANTIGEN	Non-Virulent	-1031
ENT68273.1	UPF0082 protein [Brucella melitensis B115]	Overall Prediction for the Protective Antigen = 0.5956	Probable ANTIGEN	Non-Virulent	-0.687
WP_005968459.1	SurA N-terminal domain-containing protein [Brucella melitensis]	Overall Prediction for the Protective Antigen = 0.4892	Probable ANTIGEN	Non-Virulent	-0.991
WP_005970598.1	TIGR02302 family protein [Brucella melitensis]	Overall Prediction for the Protective Antigen = 0.6927	Probable ANTIGEN	Non-Virulent	-1004
WP_002966670.1	MULTISPECIES: helix-turn-helix transcriptional regulator [Brucella]	Overall Prediction for the Protective Antigen = 0.5513	Probable ANTIGEN	Virulent	10724
WP_002965330.1	MULTISPECIES: 4a-hydroxytetrahydrobiopterin dehydratase [Brucella]	Overall Prediction for the Protective Antigen = 0.5074	Probable ANTIGEN	Non-Virulent	-0.726
WP_002971568.1	MULTISPECIES: ribbon-helix-helix protein, CopG family [Brucella]	Overall Prediction for the Protective Antigen = 0.1794	Probable NON-ANTIGEN	Virulent	10510
ENT66002.1	hypothetical protein D627_02627 [Brucella melitensis B115]	Overall Prediction for the Protective Antigen = 0.6579	Probable ANTIGEN	Virulent	0.9177
ENT67646.1	thiazole synthase [Brucella melitensis B115]	Overall Prediction for the Protective Antigen = 0.4112	Probable ANTIGEN	Non-Virulent	-1036
WP_004684455.1	MULTISPECIES: 2-oxoglutarate dehydrogenase complex dihydrolipoyllysine-residue succinyltransferase [Brucella]	Overall Prediction for the Protective Antigen = 0.5251	Probable ANTIGEN	Non-Virulent	-1011
ENT66035.1	chaperonin [Brucella melitensis B115]	Overall Prediction for the Protective Antigen = 0.7970	Probable ANTIGEN	Non-Virulent	-1038
ENT68975.1	DNA-binding protein HRL18 [Brucella melitensis B115]	Overall Prediction for the Protective Antigen = 0.6879	Probable ANTIGEN	Non-Virulent	-0.819
WP_002964610.1	MULTISPECIES: transcription elongation factor GreA [Brucella]	Overall Prediction for the Protective Antigen = 0.6386	Probable ANTIGEN	Non-Virulent	-1017
ENT65973.1	hypothetical protein D627_02598 [Brucella melitensis B115]	Overall Prediction for the Protective Antigen = 0.4459	Probable ANTIGEN	Non-Virulent	-1022
WP_002964825.1	MULTISPECIES: DUF1192 domain-containing protein [Brucella]	Overall Prediction for the Protective Antigen = 0.4391	Probable ANTIGEN	Virulent	0.5928
ENT68926.1	ribosome-recycling factor [Brucella melitensis B115]	Overall Prediction for the Protective Antigen = 0.4476	Probable ANTIGEN	Non-Virulent	-1015
ENT68848.1	50S ribosomal protein L7/L12 [Brucella melitensis B115]	Overall Prediction for the Protective Antigen = 0.6244	Probable ANTIGEN	Virulent	0.3261
ENT66980.1	acetyl-CoA carboxylase, biotin carboxyl carrier protein [Brucella melitensis B115]	Overall Prediction for the Protective Antigen = 0.4121	Probable ANTIGEN	Non-Virulent	-1018
WP_002965314.1	MULTISPECIES: hypothetical protein [Brucella]	Overall Prediction for the Protective Antigen = 0.3560	Probable NON-ANTIGEN	Virulent	0.5588
ENT66037.1	hypothetical protein D627_02662 [Brucella melitensis B115]	Overall Prediction for the Protective Antigen = 0.6008	Probable ANTIGEN	Virulent	11366
WP_002972093.1	MULTISPECIES: superoxide dismutase family protein [Brucella]	Overall Prediction for the Protective Antigen = 0.8047	Probable ANTIGEN	Virulent	10918
WP_002965776.1	MULTISPECIES: RpiB/LacA/LacB family sugar-phosphate isomerase [Brucella]	Overall Prediction for the Protective Antigen = 0.6336	Probable ANTIGEN	Non-Virulent	-0.961
ENT65551.1	hypothetical protein D627_02171 [Brucella melitensis B115]	Overall Prediction for the Protective Antigen = 0.4229	Probable ANTIGEN	Non-Virulent	-0.995
WP_002965202.1	MULTISPECIES: substrate-binding domain-containing protein [Brucella]	Overall Prediction for the Protective Antigen = 0.6350	Probable ANTIGEN	Non-Virulent	-0.953
WP_004681866.1	MULTISPECIES: peptide ABC transporter substrate-binding protein [Brucella]	Overall Prediction for the Protective Antigen = 0.4350	Probable ANTIGEN	Non-Virulent	-1013
WP_002963881.1	MULTISPECIES: amino acid ABC transporter substrate-binding protein [Brucella]	Overall Prediction for the Protective Antigen = 0.4465	Probable ANTIGEN	Non-Virulent	-1026
WP_002964766.1	MULTISPECIES: dUTP diphosphatase [Brucella]	Overall Prediction for the Protective Antigen = 0.6841	Probable ANTIGEN	Non-Virulent	-0.998
ENT65592.1	hypothetical protein D627_02212 [Brucella melitensis B115]	Overall Prediction for the Protective Antigen = 0.4416	Probable ANTIGEN	Non-Virulent	-1073
WP_002965460.1	MULTISPECIES: ABC transporter substrate-binding protein [Brucella]	Overall Prediction for the Protective Antigen = 0.4826	Probable ANTIGEN	Non-Virulent	-0.915
WP_004686219.1	MULTISPECIES: ABC transporter substrate-binding protein [Brucella]	Overall Prediction for the Protective Antigen = 0.4502	Probable ANTIGEN	Non-Virulent	-1035
ENT65602.1	hypothetical protein D627_02222 [Brucella melitensis B115]	Overall Prediction for the Protective Antigen = 0.5044	Probable ANTIGEN	Non-Virulent	-0.999
ENT68895.1	hypothetical protein D627_00412 [Brucella melitensis B115]	Overall Prediction for the Protective Antigen = 0.5472	Probable ANTIGEN	Non-Virulent	-1043
WP_002965212.1	MULTISPECIES: DNA starvation/stationary phase protection protein Dps [Brucella]	Overall Prediction for the Protective Antigen = 0.5493	Probable ANTIGEN	Virulent	11031
ENT67038.1	hypothetical protein D627_00743 [Brucella melitensis B115]	Overall Prediction for the Protective Antigen = 0.6633	Probable ANTIGEN	Virulent	0.6945
ENT69005.1	phosphoribosyl-AMP cyclohydrolase [Brucella melitensis B115]	Overall Prediction for the Protective Antigen = 0.5727	Probable ANTIGEN	Non-Virulent	-0.800
WP_002964509.1	MULTISPECIES: DUF2853 family protein [Brucella]	Overall Prediction for the Protective Antigen = 0.3720	Probable NON-ANTIGEN	Non-Virulent	-0.188
WP_002966369.1	MULTISPECIES: DUF4170 domain-containing protein [Brucella]	Overall Prediction for the Protective Antigen = 0.6924	Probable ANTIGEN	Non-Virulent	-0.649
WP_004681017.1	MULTISPECIES: D-xylose ABC transporter substrate-binding protein [Brucella]	Overall Prediction for the Protective Antigen = 0.6174	Probable ANTIGEN	Non-Virulent	-1005
ENT68061.1	cysteine synthase A [Brucella melitensis B115]	Overall Prediction for the Protective Antigen = 0.5072	Probable ANTIGEN	Non-Virulent	-1017
WP_004681928.1	MULTISPECIES: ABC transporter substrate-binding protein [Brucella]	Overall Prediction for the Protective Antigen = 0.4190	Probable ANTIGEN	Non-Virulent	-1015
ENT67498.1	hypothetical protein D627_01210 [Brucella melitensis B115]	Overall Prediction for the Protective Antigen = 0.7525	Probable ANTIGEN	Virulent	0.9794
ENT67416.1	exodeoxyribonuclease 7 small subunit [Brucella melitensis B115]	Overall Prediction for the Protective Antigen = 0.3211	Probable NON-ANTIGEN	Non-Virulent	-1050
ENT69069.1	hypothetical protein D627_00589 [Brucella melitensis B115]	Overall Prediction for the Protective Antigen = 0.2979	Probable NON-ANTIGEN	Virulent	0.4072
ENT68897.1	hypothetical protein D627_00414 [Brucella melitensis B115]	Overall Prediction for the Protective Antigen = 0.8061	Probable ANTIGEN	Non-Virulent	-0.708
WP_002967978.1	MULTISPECIES: peptidylprolyl isomerase [Brucella]	Overall Prediction for the Protective Antigen = 0.5637	Probable ANTIGEN	Non-Virulent	-0.897
WP_004682225.1	MULTISPECIES: D-ribose ABC transporter substrate-binding protein [Brucella]	Overall Prediction for the Protective Antigen = 0.4479	Probable ANTIGEN	Non-Virulent	-1024
WP_002964389.1	MULTISPECIES: lactoylglutathione lyase [Brucella]	Overall Prediction for the Protective Antigen = 0.5267	Probable ANTIGEN	Non-Virulent	-1086
WP_004684242.1	MULTISPECIES: branched-chain amino acid ABC transporter substrate-binding protein [Brucella]	Overall Prediction for the Protective Antigen = 0.4461	Probable ANTIGEN	Non-Virulent	-1037
WP_004681622.1	MULTISPECIES: ABC transporter substrate-binding protein [Brucella]	Overall Prediction for the Protective Antigen = 0.4777	Probable ANTIGEN	Non-Virulent	-1034
WP_002966248.1	MULTISPECIES: acid-activated periplasmic chaperone HdeA [Brucella]	Overall Prediction for the Protective Antigen = 0.5538	Probable ANTIGEN	Non-Virulent	-0.971
WP_004683406.1	MULTISPECIES: dihydroorotase [Brucella]	Overall Prediction for the Protective Antigen = 0.4205	Probable ANTIGEN	Non-Virulent	-1009
WP_002964960.1	MULTISPECIES: YciI-like protein [Brucella]	Overall Prediction for the Protective Antigen = 0.5148	Probable ANTIGEN	Non-Virulent	-0.898
WP_002967859.1	MULTISPECIES: polyamine ABC transporter substrate-binding protein [Brucella]	Overall Prediction for the Protective Antigen = 0.3441	Probable NON-ANTIGEN	Non-Virulent	-0.997
ENT68917.1	hypothetical protein D627_00434 [Brucella melitensis B115]	Overall Prediction for the Protective Antigen = 0.4351	Probable ANTIGEN	Non-Virulent	-1013
ENT69044.1	RNA polymerase-binding protein DksA [Brucella melitensis B115]	Overall Prediction for the Protective Antigen = 0.5239	Probable ANTIGEN	Virulent	0.5596
ENT67045.1	hypothetical protein D627_00750 [Brucella melitensis B115]	Overall Prediction for the Protective Antigen = 0.5398	Probable ANTIGEN	Non-Virulent	-0.901
ENT67028.1	acyl carrier protein AcpXL [Brucella melitensis B115]	Overall Prediction for the Protective Antigen = 0.5235	Probable ANTIGEN	Non-Virulent	-0.114
WP_004684652.1	MULTISPECIES: sulfate ABC transporter substrate-binding protein [Brucella]	Overall Prediction for the Protective Antigen = 0.4652	Probable ANTIGEN	Non-Virulent	-1010
ENT67626.1	hypothetical protein D627_01341 [Brucella melitensis B115]	Overall Prediction for the Protective Antigen = 0.4845	Probable ANTIGEN	Non-Virulent	-1003
ENT67289.1	superoxide dismutase [Mn] [Brucella melitensis B115]	Overall Prediction for the Protective Antigen = 0.5823	Probable ANTIGEN	Virulent	0.4446
WP_004684204.1	MULTISPECIES: thiamine ABC transporter substrate binding subunit [Brucella]	Overall Prediction for the Protective Antigen = 0.3437	Probable NON-ANTIGEN	Non-Virulent	-1086
ENT67689.1	protein grpE [Brucella melitensis B115]	Overall Prediction for the Protective Antigen = 0.6487	Probable ANTIGEN	Non-Virulent	-0.951
WP_004682000.1	MULTISPECIES: carboxymuconolactone decarboxylase family protein [Brucella]	Overall Prediction for the Protective Antigen = 0.6467	Probable ANTIGEN	Non-Virulent	-0.661
WP_002963795.1	MULTISPECIES: DNA-directed RNA polymerase subunit omega [Brucella]	Overall Prediction for the Protective Antigen = 0.2768	Probable NON-ANTIGEN	Non-Virulent	-0.952
ENT67021.1	hypothetical protein D627_00726 [Brucella melitensis B115]	Overall Prediction for the Protective Antigen = 0.6741	Probable ANTIGEN	Non-Virulent	-1033
ENT66457.1	hypothetical protein D627_03092 [Brucella melitensis B115]	Overall Prediction for the Protective Antigen = 0.5623	Probable ANTIGEN	Non-Virulent	-1038
WP_002967303.1	MULTISPECIES: peptide ABC transporter substrate-binding protein [Brucella]	Overall Prediction for the Protective Antigen = 0.4978	Probable ANTIGEN	Non-Virulent	-1016
WP_004682023.1	MULTISPECIES: ABC transporter substrate-binding protein [Brucella]	Overall Prediction for the Protective Antigen = 0.5139	Probable ANTIGEN	Non-Virulent	-1016
ENT66463.1	hypothetical protein D627_03098 [Brucella melitensis B115]	Overall Prediction for the Protective Antigen = 0.4800	Probable ANTIGEN	Non-Virulent	-1004
ENT67372.1	hypothetical protein D627_01084 [Brucella melitensis B115]	Overall Prediction for the Protective Antigen = 0.7070	Probable ANTIGEN	Virulent	0.5817
ENT67407.1	hypothetical protein D627_01119 [Brucella melitensis B115]	Overall Prediction for the Protective Antigen = 0.5326	Probable ANTIGEN	Virulent	10745
ENT66374.1	methylglyoxal synthase [Brucella melitensis B115]	Overall Prediction for the Protective Antigen = 0.5054	Probable ANTIGEN	Non-Virulent	-0.969
WP_002964855.1	MULTISPECIES: heme-binding protein [Brucella]	Overall Prediction for the Protective Antigen = 0.6215	Probable ANTIGEN	Non-Virulent	-1005
WP_004682068.1	MULTISPECIES: sugar ABC transporter substrate-binding protein [Brucella]	Overall Prediction for the Protective Antigen = 0.5123	Probable ANTIGEN	Non-Virulent	-1013
WP_002964239.1	MULTISPECIES: RNA chaperone Hfq [Brucellaceae]	Overall Prediction for the Protective Antigen = 0.2884	Probable NON-ANTIGEN	Virulent	0.9994
ENT68199.1	fructose-6-phosphate aldolase [Brucella melitensis B115]	Overall Prediction for the Protective Antigen = 0.3871	Probable NON-ANTIGEN	Non-Virulent	-1047
ENT67928.1	thioredoxin C-1 [Brucella melitensis B115]	Overall Prediction for the Protective Antigen = 0.4441	Probable ANTIGEN	Non-Virulent	-0.983
ENT65917.1	hypothetical protein D627_02541 [Brucella melitensis B115]	Overall Prediction for the Protective Antigen = 0.3563	Probable NON-ANTIGEN	Virulent	0.9668
ENT68988.1	hypothetical protein D627_00505 [Brucella melitensis B115]	Overall Prediction for the Protective Antigen = 0.5657	Probable ANTIGEN	Non-Virulent	-1000
ENT67355.1	hypothetical protein D627_01067 [Brucella melitensis B115]	Overall Prediction for the Protective Antigen = 0.3404	Probable NON-ANTIGEN	Non-Virulent	-1004
WP_002971243.1	MULTISPECIES: invasion associated locus B family protein [Brucella]	Overall Prediction for the Protective Antigen = 0.4166	Probable ANTIGEN	Virulent	10676
ENT67828.1	TIGR02300 family protein [Brucella melitensis B115]	Overall Prediction for the Protective Antigen = 0.7574	Probable ANTIGEN	Virulent	10716
ENT68770.1	hypothetical protein D627_00283 [Brucella melitensis B115]	Overall Prediction for the Protective Antigen = 0.4714	Probable ANTIGEN	Non-Virulent	-1012
ENT65708.1	hypothetical protein D627_02331 [Brucella melitensis B115]	Overall Prediction for the Protective Antigen = 0.2670	Probable NON-ANTIGEN	Virulent	0.9658
WP_004684719.1	MULTISPECIES: fumarylacetoacetate hydrolase family protein [Brucella]	Overall Prediction for the Protective Antigen = 0.4988	Probable ANTIGEN	Non-Virulent	-1065
ENT67350.1	hypothetical protein D627_01062 [Brucella melitensis B115]	Overall Prediction for the Protective Antigen = 0.6117	Probable ANTIGEN	Non-Virulent	-1025
ENT68247.1	N5-carboxyaminoimidazole ribonucleotide synthase [Brucella melitensis B115]	Overall Prediction for the Protective Antigen = 0.3966	Probable NON-ANTIGEN	Non-Virulent	-0.946
ENT65610.1	hypothetical protein D627_02230 [Brucella melitensis B115]	Overall Prediction for the Protective Antigen = 0.5337	Probable ANTIGEN	Non-Virulent	-0.219
WP_004682439.1	MULTISPECIES: RidA family protein [Brucella]	Overall Prediction for the Protective Antigen = 0.3337	Probable NON-ANTIGEN	Non-Virulent	-0.987
WP_004684447.1	dihydrolipoyl dehydrogenase [Brucella melitensis]	Overall Prediction for the Protective Antigen = 0.5945	Probable ANTIGEN	Non-Virulent	-1020
ENT66111.1	hypothetical protein D627_02736 [Brucella melitensis B115]	Overall Prediction for the Protective Antigen = 0.4773	Probable ANTIGEN	Non-Virulent	-1010
ENT68133.1	porphobilinogen deaminase [Brucella melitensis B115]	Overall Prediction for the Protective Antigen = 0.5629	Probable ANTIGEN	Non-Virulent	-1065
ENT68987.1	hypothetical protein D627_00504 [Brucella melitensis B115]	Overall Prediction for the Protective Antigen = 0.5036	Probable ANTIGEN	Non-Virulent	-0.996
WP_002970923.1	MULTISPECIES: invasion associated locus B family protein [Brucella]	Overall Prediction for the Protective Antigen = 0.6870	Probable ANTIGEN	Virulent	10733
WP_002964850.1	MULTISPECIES: ferredoxin family protein [Brucella]	Overall Prediction for the Protective Antigen = 0.6205	Probable ANTIGEN	Virulent	10295
WP_002964351.1	MULTISPECIES: 50S ribosomal protein L24 [Brucella]	Overall Prediction for the Protective Antigen = 0.7475	Probable ANTIGEN	Non-Virulent	-0.605
WP_004681835.1	MULTISPECIES: cupin domain-containing protein [Brucella]	Overall Prediction for the Protective Antigen = 0.5072	Probable ANTIGEN	Non-Virulent	-1016
WP_004684463.1	MULTISPECIES: hypothetical protein [Brucella]	Overall Prediction for the Protective Antigen = 0.4116	Probable ANTIGEN	Non-Virulent	-1001
ENT67343.1	5-hydroxyisourate hydrolase [Brucella melitensis B115]	Overall Prediction for the Protective Antigen = 0.7050	Probable ANTIGEN	Non-Virulent	-0.116
WP_002963624.1	MULTISPECIES: invasion associated locus B family protein [Brucella]	Overall Prediction for the Protective Antigen = 0.5111	Probable ANTIGEN	Non-Virulent	-1043
WP_002972089.1	MULTISPECIES: siderophore ABC transporter substrate-binding protein [Brucella]	Overall Prediction for the Protective Antigen = 0.4933	Probable ANTIGEN	Non-Virulent	-0.937
WP_004684587.1	MULTISPECIES: MetQ/NlpA family ABC transporter substrate-binding protein [Brucella]	Overall Prediction for the Protective Antigen = 0.4340	Probable ANTIGEN	Non-Virulent	-1017
ENT69074.1	nitrogen regulatory protein P-II [Brucella melitensis B115]	Overall Prediction for the Protective Antigen = 0.3036	Probable NON-ANTIGEN	Non-Virulent	-0.926
WP_002966234.1	MULTISPECIES: catalase [Brucella]	Overall Prediction for the Protective Antigen = 0.4698	Probable ANTIGEN	Non-Virulent	-1007
WP_002964988.1	MULTISPECIES: hypothetical protein [Brucella]	Overall Prediction for the Protective Antigen = 0.5354	Probable ANTIGEN	Non-Virulent	-1045
ENT67800.1	hypothetical protein D627_01516 [Brucella melitensis B115]	Overall Prediction for the Protective Antigen = 0.6190	Probable ANTIGEN	Non-Virulent	-1088
ENT66373.1	glucokinase [Brucella melitensis B115]	Overall Prediction for the Protective Antigen = 0.6492	Probable ANTIGEN	Non-Virulent	-1027
ENT66404.1	hypothetical protein D627_03039 [Brucella melitensis B115]	Overall Prediction for the Protective Antigen = 0.4017	Probable ANTIGEN	Non-Virulent	-0.930
WP_002967344.1	MULTISPECIES: ABC transporter substrate-binding protein [Brucella]	Overall Prediction for the Protective Antigen = 0.4686	Probable ANTIGEN	Non-Virulent	-1016
WP_002966589.1	MULTISPECIES: amino acid ABC transporter substrate-binding protein [Brucella]	Overall Prediction for the Protective Antigen = 0.5831	Probable ANTIGEN	Non-Virulent	-1037
WP_002966226.1	MULTISPECIES: iron transporter [Brucella]	Overall Prediction for the Protective Antigen = 0.5532	Probable ANTIGEN	Non-Virulent	-1042
ENT68548.1	hypothetical protein D627_00059 [Brucella melitensis B115]	Overall Prediction for the Protective Antigen = 0.5764	Probable ANTIGEN	Non-Virulent	-0.988
WP_002964065.1	MULTISPECIES: heavy-metal-associated domain-containing protein [Brucella]	Overall Prediction for the Protective Antigen = 0.6573	Probable ANTIGEN	Virulent	10656
ENT68602.1	hypothetical protein D627_00113 [Brucella melitensis B115]	Overall Prediction for the Protective Antigen = 0.3514	Probable NON-ANTIGEN	Non-Virulent	-1021
WP_002965160.1	MULTISPECIES: PTS sugar transporter subunit IIA [Brucella]	Overall Prediction for the Protective Antigen = 0.4463	Probable ANTIGEN	Non-Virulent	-0.905
WP_002964144.1	MULTISPECIES: 2Fe-2S iron-sulfur cluster-binding protein [Brucella]	Overall Prediction for the Protective Antigen = 0.7040	Probable ANTIGEN	Non-Virulent	-0.586
WP_002964773.1	MULTISPECIES: adenylosuccinate synthase [Brucella]	Overall Prediction for the Protective Antigen = 0.4547	Probable ANTIGEN	Non-Virulent	-1032
ENT68304.1	hypothetical protein D627_02031 [Brucella melitensis B115]	Overall Prediction for the Protective Antigen = 0.6702	Probable ANTIGEN	Non-Virulent	-1032
WP_002964382.1	MULTISPECIES: gamma carbonic anhydrase family protein [Brucella]	Overall Prediction for the Protective Antigen = 0.4257	Probable ANTIGEN	Virulent	0.5509
ENT68645.1	hypothetical protein D627_00157 [Brucella melitensis B115]	Overall Prediction for the Protective Antigen = 0.4892	Probable ANTIGEN	Non-Virulent	-1015
WP_002966387.1	MULTISPECIES: chaperonin GroEL [Brucella]	Overall Prediction for the Protective Antigen = 0.5491	Probable ANTIGEN	Non-Virulent	-0.901
ENT68740.1	hypothetical protein D627_00252 [Brucella melitensis B115]	Overall Prediction for the Protective Antigen = 0.4093	Probable ANTIGEN	Non-Virulent	-0.951
WP_004681934.1	MULTISPECIES: sn-glycerol-3-phosphate ABC transporter substrate-binding protein UgpB [Brucella]	Overall Prediction for the Protective Antigen = 0.4289	Probable ANTIGEN	Non-Virulent	-1003
ENT69068.1	glutathione-disulfide reductase [Brucella melitensis B115]	Overall Prediction for the Protective Antigen = 0.5486	Probable ANTIGEN	Non-Virulent	-0.934
ENT68475.1	hypothetical protein D627_00654 [Brucella melitensis B115]	Overall Prediction for the Protective Antigen = 0.5675	Probable ANTIGEN	Non-Virulent	-0.764
ENT69082.1	hypothetical protein D627_00602 [Brucella melitensis B115]	Overall Prediction for the Protective Antigen = 0.3994	Probable NON-ANTIGEN	Non-Virulent	-1080
WP_002967073.1	MULTISPECIES: alpha-D-glucose phosphate-specific phosphoglucomutase [Brucella]	Overall Prediction for the Protective Antigen = 0.5561	Probable ANTIGEN	Non-Virulent	-1026
ENT68902.1	hypothetical protein D627_00419 [Brucella melitensis B115]	Overall Prediction for the Protective Antigen = 0.4591	Probable ANTIGEN	Non-Virulent	-0.028
ENT67841.1	hypothetical protein D627_01558 [Brucella melitensis B115]	Overall Prediction for the Protective Antigen = 0.5175	Probable ANTIGEN	Non-Virulent	-1015
ENT66523.1	thioredoxin [Brucella melitensis B115]	Overall Prediction for the Protective Antigen = 0.4062	Probable ANTIGEN	Non-Virulent	-1037
ENT67839.1	hypothetical protein D627_01556 [Brucella melitensis B115]	Overall Prediction for the Protective Antigen = 0.5163	Probable ANTIGEN	Non-Virulent	-1045
ENT67813.1	hypothetical protein D627_01529 [Brucella melitensis B115]	Overall Prediction for the Protective Antigen = 0.5435	Probable ANTIGEN	Non-Virulent	-0.880
WP_004684148.1	MULTISPECIES: tol-pal system protein YbgF [Brucella]	Overall Prediction for the Protective Antigen = 0.7315	Probable ANTIGEN	Virulent	10103
WP_002966132.1	MULTISPECIES: nitroreductase family protein [Brucella]	Overall Prediction for the Protective Antigen = 0.2212	Probable NON-ANTIGEN	Non-Virulent	-1034
ENT68049.1	hypothetical protein D627_01768 [Brucella melitensis B115]	Overall Prediction for the Protective Antigen = 0.5887	Probable ANTIGEN	Non-Virulent	-0.966
WP_002965004.1	MULTISPECIES: hydroxyacylglutathione hydrolase [Brucella]	Overall Prediction for the Protective Antigen = 0.5017	Probable ANTIGEN	Non-Virulent	-1023
WP_004685697.1	MULTISPECIES: DegQ family serine endoprotease [Brucella]	Overall Prediction for the Protective Antigen = 0.5910	Probable ANTIGEN	Virulent	0.4503
ENT67390.1	acyl carrier protein [Brucella melitensis B115]	Overall Prediction for the Protective Antigen = 0.2889	Probable NON-ANTIGEN	Non-Virulent	-0.676
WP_004684516.1	MULTISPECIES: DUF4354 family protein [Brucella]	Overall Prediction for the Protective Antigen = 0.6461	Probable ANTIGEN	Virulent	0.8263
ENT67252.1	hypothetical protein D627_00963 [Brucella melitensis B115]	Overall Prediction for the Protective Antigen = 0.6243	Probable ANTIGEN	Non-Virulent	-1034
WP_002965058.1	MULTISPECIES: inorganic diphosphatase [Brucella]	Overall Prediction for the Protective Antigen = 0.3233	Probable NON-ANTIGEN	Non-Virulent	-1016
WP_004683696.1	MULTISPECIES: SPOR domain-containing protein [Brucella]	Overall Prediction for the Protective Antigen = 0.6522	Probable ANTIGEN	Non-Virulent	-1027
WP_004684435.1	MULTISPECIES: VOC family protein [Brucella]	Overall Prediction for the Protective Antigen = 0.4450	Probable ANTIGEN	Non-Virulent	-0.992
ENT68499.1	hypothetical protein D627_00007 [Brucella melitensis B115]	Overall Prediction for the Protective Antigen = 0.6100	Probable ANTIGEN	Non-Virulent	-1027
ENT68170.1	carboxy-terminal-processing protease [Brucella melitensis B115]	Overall Prediction for the Protective Antigen = 0.5636	Probable ANTIGEN	Non-Virulent	-0.663
WP_002964621.1	MULTISPECIES: cold-shock protein [Brucella]	Overall Prediction for the Protective Antigen = 0.6907	Probable ANTIGEN	Non-Virulent	-0.165
WP_004684154.1	MULTISPECIES: inositol monophosphatase family protein [Brucella]	Overall Prediction for the Protective Antigen = 0.3658	Probable NON-ANTIGEN	Non-Virulent	-1012
ENT68831.1	hypothetical protein D627_00345 [Brucella melitensis B115]	Overall Prediction for the Protective Antigen = 0.2834	Probable NON-ANTIGEN	Non-Virulent	-1041
ENT66983.1	hypothetical protein D627_00687 [Brucella melitensis B115]	Overall Prediction for the Protective Antigen = 0.4611	Probable ANTIGEN	Non-Virulent	-0.096
ENT65492.1	nickel ABC transporter, nickel/metallophore periplasmic binding protein [Brucella melitensis B115]	Overall Prediction for the Protective Antigen = 0.5579	Probable ANTIGEN	Non-Virulent	-0.986
WP_002964949.1	MULTISPECIES: glutaredoxin 3 [Brucella]	Overall Prediction for the Protective Antigen = 0.5561	Probable ANTIGEN	Non-Virulent	-1005
ENT67225.1	hypothetical protein D627_00935 [Brucella melitensis B115]	Overall Prediction for the Protective Antigen = 0.4505	Probable ANTIGEN	Non-Virulent	-1038
ENT68713.1	hypothetical protein D627_00225 [Brucella melitensis B115]	Overall Prediction for the Protective Antigen = 0.5800	Probable ANTIGEN	Non-Virulent	-1055
ENT69043.1	hypothetical protein D627_00563 [Brucella melitensis B115]	Overall Prediction for the Protective Antigen = 0.5205	Probable ANTIGEN	Virulent	0.9075
ENT68962.1	bifunctional enzyme ispD/ispF [Brucella melitensis B115]	Overall Prediction for the Protective Antigen = 0.4449	Probable ANTIGEN	Non-Virulent	-1091
ENT66453.1	hypothetical protein D627_03088 [Brucella melitensis B115]	Overall Prediction for the Protective Antigen = 0.5853	Probable ANTIGEN	Virulent	0.0638
ENT65561.1	glycine cleavage system H protein [Brucella melitensis B115]	Overall Prediction for the Protective Antigen = 0.5271	Probable ANTIGEN	Non-Virulent	-0.952
WP_004683956.1	MULTISPECIES: TerB family tellurite resistance protein [Brucella]	Overall Prediction for the Protective Antigen = 0.3395	Probable NON-ANTIGEN	Non-Virulent	-1050
Supplementary Table 2-1: Immunogenic candidates for ANSES Brucellin proteins, predicted using Vaxijen and VirulentPred. The proteins identified as immunogenic by at least one tool are highlighted in bold

## Sheet: IZS
Accession	Description	Vaxijen		VirulentPred
ENT66193.1	hypothetical protein D627_02819 [Brucella melitensis B115]	Overall Prediction for the Protective Antigen = 0.5491	ANTIGEN	Non-Virulent	-1008
ENT66986.1	aspartyl/glutamyl-tRNA(Asn/Gln) amidotransferase subunit B [Brucella melitensis B115]	Overall Prediction for the Protective Antigen = 0.5422	ANTIGEN	Non-Virulent	-1064
ENT67754.1	hypothetical protein D627_01470 [Brucella melitensis B115]	Overall Prediction for the Protective Antigen = 0.2680	NON-ANTIGEN	Virulent	11467
WP_004684536.1	MULTISPECIES: dephospho-CoA kinase [Brucella]	Overall Prediction for the Protective Antigen = 0.3953	NON-ANTIGEN	Non-Virulent	-0.925
WP_005967600.1	MULTISPECIES: DegT/DnrJ/EryC1/StrS aminotransferase family protein [Brucella]	Overall Prediction for the Protective Antigen = 0.4746	ANTIGEN	Non-Virulent	-1010
ENT65562.1	glycine dehydrogenase [decarboxylating] [Brucella melitensis B115]	Overall Prediction for the Protective Antigen = 0.4681	ANTIGEN	Non-Virulent	-1067
WP_002967437.1	MULTISPECIES: glycine--tRNA ligase subunit beta [Brucella]	Overall Prediction for the Protective Antigen = 0.5277	ANTIGEN	Non-Virulent	-1080
WP_004683631.1	MULTISPECIES: proline--tRNA ligase [Brucella]	Overall Prediction for the Protective Antigen = 0.5452	ANTIGEN	Non-Virulent	-0.983
WP_002968345.1	MULTISPECIES: P1 family peptidase [Brucella]	Overall Prediction for the Protective Antigen = 0.6317	ANTIGEN	Non-Virulent	-1078
WP_002963713.1	MULTISPECIES: helicase HerA-like C-terminal domain-containing protein [Brucella]	Overall Prediction for the Protective Antigen = 0.5001	ANTIGEN	Non-Virulent	-1005
ENT67944.1	phosphoribosyl-ATP pyrophosphatase [Brucella melitensis B115]	Overall Prediction for the Protective Antigen = 0.4681	ANTIGEN	Non-Virulent	-0.327
ENT67426.1	enoyl-[acyl-carrier-protein] reductase [NADH] 1 [Brucella melitensis B115]	Overall Prediction for the Protective Antigen = 0.3963	NON-ANTIGEN	Non-Virulent	-0.768
ENT67176.1	hypothetical protein D627_00886 [Brucella melitensis B115]	Overall Prediction for the Protective Antigen = 0.5098	ANTIGEN	Non-Virulent	-0.997
WP_004681589.1	MULTISPECIES: ABC transporter substrate-binding protein [Brucella]	Overall Prediction for the Protective Antigen = 0.5203	ANTIGEN	Non-Virulent	-1092
ENT66038.1	fumarate hydratase class II [Brucella melitensis B115]	Overall Prediction for the Protective Antigen = 0.4813	ANTIGEN	Non-Virulent	-1031
ENT66506.1	N-acetylglucosamine-6-phosphate deacetylase [Brucella melitensis B115]	Overall Prediction for the Protective Antigen = 0.5343	ANTIGEN	Non-Virulent	-0.029
WP_005969785.1	MULTISPECIES: cytochrome c oxidase subunit II [Brucella]	Overall Prediction for the Protective Antigen = 0.7135	ANTIGEN	Non-Virulent	-0.997
ENT68277.1	hypothetical protein D627_02004 [Brucella melitensis B115]	Overall Prediction for the Protective Antigen = 0.4676	ANTIGEN	Non-Virulent	-0.581
ENT67344.1	ureidoglycolate hydrolase [Brucella melitensis B115]	Overall Prediction for the Protective Antigen = 0.4441	ANTIGEN	Non-Virulent	-0.995
WP_004684738.1	MULTISPECIES: histidinol dehydrogenase [Brucella]	Overall Prediction for the Protective Antigen = 0.3306	NON-ANTIGEN	Non-Virulent	-1044
ENT68060.1	3-hydroxybutyryl-CoA dehydrogenase [Brucella melitensis B115]	Overall Prediction for the Protective Antigen = 0.4260	ANTIGEN	Non-Virulent	-1025
ENT68589.1	ribose-phosphate pyrophosphokinase [Brucella melitensis B115]	Overall Prediction for the Protective Antigen = 0.4925	ANTIGEN	Non-Virulent	-1039
ENT65684.1	hypothetical protein D627_02307 [Brucella melitensis B115]	Overall Prediction for the Protective Antigen = 0.4635	ANTIGEN	Non-Virulent	-1036
ENT68602.1	hypothetical protein D627_00113 [Brucella melitensis B115]	Overall Prediction for the Protective Antigen = 0.3514	NON-ANTIGEN	Non-Virulent	-1021
WP_004684012.1	MULTISPECIES: aminopeptidase P family protein [Brucella]	Overall Prediction for the Protective Antigen = 0.5294	ANTIGEN	Non-Virulent	-1120
WP_004685293.1	MULTISPECIES: carboxylesterase [Brucella]	Overall Prediction for the Protective Antigen = 0.4755	ANTIGEN	Virulent	0.8827
WP_002964743.1	MULTISPECIES: RNA polymerase sigma factor RpoH [Brucella]	Overall Prediction for the Protective Antigen = 0.4766	ANTIGEN	Non-Virulent	-0.999
ENT67037.1	hypothetical protein D627_00742 [Brucella melitensis B115]	Overall Prediction for the Protective Antigen = 0.3499	NON-ANTIGEN	Non-Virulent	-0.532
WP_004682498.1	MULTISPECIES: SlyX family protein [Brucella]	Overall Prediction for the Protective Antigen = 0.6276	ANTIGEN	Virulent	10461
WP_002966038.1	MULTISPECIES: Asp-tRNA(Asn)/Glu-tRNA(Gln) amidotransferase subunit GatC [Brucella]	Overall Prediction for the Protective Antigen = 0.5839	ANTIGEN	Non-Virulent	-0.930
ENT69043.1	hypothetical protein D627_00563 [Brucella melitensis B115]	Overall Prediction for the Protective Antigen = 0.5205	ANTIGEN	Virulent	0.9075
WP_002963432.1	MULTISPECIES: urease subunit gamma [Brucella]	Overall Prediction for the Protective Antigen = 0.3188	NON-ANTIGEN	Virulent	10694
ENT65626.1	hypothetical protein D627_02246 [Brucella melitensis B115]	Overall Prediction for the Protective Antigen = 0.4405	ANTIGEN	Non-Virulent	-1000
ENT66983.1	hypothetical protein D627_00687 [Brucella melitensis B115]	Overall Prediction for the Protective Antigen = 0.4611	ANTIGEN	Non-Virulent	-0.096
ENT65502.1	hypothetical protein D627_02122 [Brucella melitensis B115]	Overall Prediction for the Protective Antigen = 0.3447	NON-ANTIGEN	Non-Virulent	-1044
WP_002964960.1	MULTISPECIES: YciI-like protein [Brucella]	Overall Prediction for the Protective Antigen = 0.5148	ANTIGEN	Non-Virulent	-0.898
WP_004684715.1	MULTISPECIES: ABC transporter ATP-binding protein [Brucella]	Overall Prediction for the Protective Antigen = 0.6519	ANTIGEN	Non-Virulent	-1033
WP_004681426.1	MULTISPECIES: histidine--tRNA ligase [Brucella]	Overall Prediction for the Protective Antigen = 0.4898	ANTIGEN	Non-Virulent	-1033
WP_004683671.1	MULTISPECIES: beta-ketoacyl-ACP synthase [Brucella]	Overall Prediction for the Protective Antigen = 0.6078	ANTIGEN	Non-Virulent	-1009
WP_004683014.1	MULTISPECIES: F0F1 ATP synthase subunit B [Brucella]	Overall Prediction for the Protective Antigen = 0.5905	ANTIGEN	Non-Virulent	-0.560
WP_002965224.1	MULTISPECIES: ribosome maturation factor RimP [Brucella]	Overall Prediction for the Protective Antigen = 0.6613	ANTIGEN	Non-Virulent	-1062
WP_002965694.1	MULTISPECIES: ABC transporter ATP-binding protein [Brucella]	Overall Prediction for the Protective Antigen = 0.3841	NON-ANTIGEN	Virulent	0.4480
WP_004683846.1	MULTISPECIES: triose-phosphate isomerase [Brucella]	Overall Prediction for the Protective Antigen = 0.7444	ANTIGEN	Non-Virulent	-1040
ENT67425.1	hypothetical protein D627_01137 [Brucella melitensis B115]	Overall Prediction for the Protective Antigen = 0.4589	ANTIGEN	Non-Virulent	-1081
WP_004682023.1	MULTISPECIES: ABC transporter substrate-binding protein [Brucella]	Overall Prediction for the Protective Antigen = 0.5139	ANTIGEN	Non-Virulent	-1016
ENT65500.1	hypothetical protein D627_02120 [Brucella melitensis B115]	Overall Prediction for the Protective Antigen = 0.5290	ANTIGEN	Non-Virulent	-1099
ENT68510.1	hypothetical protein D627_00018 [Brucella melitensis B115]	Overall Prediction for the Protective Antigen = 0.5214	ANTIGEN	Virulent	0.3302
WP_002965461.1	MULTISPECIES: thiamine phosphate synthase [Brucella]	Overall Prediction for the Protective Antigen = 0.5109	ANTIGEN	Non-Virulent	-1005
WP_004684033.1	MULTISPECIES: energy-dependent translational throttle protein EttA [Brucella]	Overall Prediction for the Protective Antigen = 0.4001	ANTIGEN	Non-Virulent	-1023
ENT67012.1	exodeoxyribonuclease III [Brucella melitensis B115]	Overall Prediction for the Protective Antigen = 0.4286	ANTIGEN	Non-Virulent	-0.967
WP_004684835.1	MULTISPECIES: LON peptidase substrate-binding domain-containing protein [Brucella]	Overall Prediction for the Protective Antigen = 0.3851	NON-ANTIGEN	Non-Virulent	-1053
WP_004686229.1	MULTISPECIES: cobaltochelatase subunit CobT [Brucella]	Overall Prediction for the Protective Antigen = 0.5293	ANTIGEN	Non-Virulent	-1026
ENT68206.1	ATP synthase epsilon chain [Brucella melitensis B115]	Overall Prediction for the Protective Antigen = 0.4658	ANTIGEN	Non-Virulent	-1004
ENT65501.1	hypothetical protein D627_02121 [Brucella melitensis B115]	Overall Prediction for the Protective Antigen = 0.3893	NON-ANTIGEN	Non-Virulent	-0.993
ENT67439.1	Sua5/YciO/YrdC/YwlC family protein [Brucella melitensis B115]	Overall Prediction for the Protective Antigen = 0.5509	ANTIGEN	Non-Virulent	-0.999
WP_004684686.1	MULTISPECIES: ribonuclease PH [Brucella]	Overall Prediction for the Protective Antigen = 0.4575	ANTIGEN	Non-Virulent	-1050
WP_002964262.1	MULTISPECIES: 3-deoxy-8-phosphooctulonate synthase [Brucella]	Overall Prediction for the Protective Antigen = 0.3979	NON-ANTIGEN	Non-Virulent	-0.919
ENT67701.1	lipopolysaccharide transport periplasmic protein LptA [Brucella melitensis B115]	Overall Prediction for the Protective Antigen = 0.7836	ANTIGEN	Non-Virulent	-0.945
ENT68008.1	hypothetical protein D627_01726 [Brucella melitensis B115]	Overall Prediction for the Protective Antigen = 0.8226	ANTIGEN	Non-Virulent	-1014
ENT65754.1	hypothetical protein D627_02378 [Brucella melitensis B115]	Overall Prediction for the Protective Antigen = 0.4534	ANTIGEN	Non-Virulent	-1034
WP_004683523.1	MULTISPECIES: SH3 domain-containing protein [Brucella]	Overall Prediction for the Protective Antigen = 0.6529	ANTIGEN	Virulent	10055
ENT66532.1	hypothetical protein D627_03168 [Brucella melitensis B115]	Overall Prediction for the Protective Antigen = 0.9365	ANTIGEN	Non-Virulent	-1039
ENT67576.1	hypothetical protein D627_01290 [Brucella melitensis B115]	Overall Prediction for the Protective Antigen = 0.4457	ANTIGEN	Non-Virulent	-1035
ENT66981.1	acetyl-CoA carboxylase, biotin carboxylase subunit [Brucella melitensis B115]	Overall Prediction for the Protective Antigen = 0.5943	ANTIGEN	Non-Virulent	-0.952
WP_002968232.1	MULTISPECIES: outer membrane beta-barrel protein [Brucella]	Overall Prediction for the Protective Antigen = 0.7106	ANTIGEN	Virulent	0.4887
WP_004683926.1	MULTISPECIES: 50S ribosomal protein L23 [Brucella]	Overall Prediction for the Protective Antigen = 0.4733	ANTIGEN	Non-Virulent	-0.928
WP_002965389.1	MULTISPECIES: universal stress protein [Brucella]	Overall Prediction for the Protective Antigen = 0.5393	ANTIGEN	Non-Virulent	-1013
ENT68920.1	hypothetical protein D627_00437 [Brucella melitensis B115]	Overall Prediction for the Protective Antigen = 0.2427	NON-ANTIGEN	Non-Virulent	-1010
ENT66997.1	hypothetical protein D627_00702 [Brucella melitensis B115]	Overall Prediction for the Protective Antigen = 0.5917	ANTIGEN	Non-Virulent	-1018
WP_002965723.1	MULTISPECIES: D-amino acid dehydrogenase [Brucella]	Overall Prediction for the Protective Antigen = 0.4870	ANTIGEN	Non-Virulent	-0.948
WP_004684168.1	MULTISPECIES: phosphoglycerate kinase [Brucella]	Overall Prediction for the Protective Antigen = 0.4081	ANTIGEN	Non-Virulent	-1101
WP_004682391.1	MULTISPECIES: alpha/beta hydrolase [Brucella]	Overall Prediction for the Protective Antigen = 0.5254	ANTIGEN	Non-Virulent	-0.955
WP_002966849.1	MULTISPECIES: cell envelope integrity protein EipB [Brucella]	Overall Prediction for the Protective Antigen = 0.6653	ANTIGEN	Non-Virulent	-1068
WP_004684487.1	MULTISPECIES: histidinol-phosphate transaminase [Brucella]	Overall Prediction for the Protective Antigen = 0.3324	NON-ANTIGEN	Non-Virulent	-1076
ENT69016.1	hypothetical protein D627_00535 [Brucella melitensis B115]	Overall Prediction for the Protective Antigen = 0.3891	NON-ANTIGEN	Non-Virulent	-1014
ENT66525.1	UPF0434 protein [Brucella melitensis B115]	Overall Prediction for the Protective Antigen = 0.6376	ANTIGEN	Virulent	0.9616
ENT68730.1	hypothetical protein D627_00242 [Brucella melitensis B115]	Overall Prediction for the Protective Antigen = 0.5558	ANTIGEN	Non-Virulent	-1023
ENT66445.1	NAD(P) transhydrogenase subunit beta [Brucella melitensis B115]	Overall Prediction for the Protective Antigen = 0.4231	ANTIGEN	Non-Virulent	-1103
ENT68181.1	chorismate mutase [Brucella melitensis B115]	Overall Prediction for the Protective Antigen = 0.4421	ANTIGEN	Non-Virulent	-0.967
WP_002964572.1	MULTISPECIES: hypothetical protein [Brucella]	Overall Prediction for the Protective Antigen = 0.5883	ANTIGEN	Virulent	0.9984
ENT66082.1	hypothetical protein D627_02707 [Brucella melitensis B115]	Overall Prediction for the Protective Antigen = 0.3781	NON-ANTIGEN	Non-Virulent	-0.846
WP_004683762.1	MULTISPECIES: NADP-dependent malic enzyme [Brucella]	Overall Prediction for the Protective Antigen = 0.4957	ANTIGEN	Non-Virulent	-1078
ENT66141.1	hypothetical protein D627_02766 [Brucella melitensis B115]	Overall Prediction for the Protective Antigen = 0.3336	NON-ANTIGEN	Non-Virulent	-1012
WP_002963524.1	MULTISPECIES: cytochrome-c oxidase, cbb3-type subunit III [Brucella]	Overall Prediction for the Protective Antigen = 0.5914	ANTIGEN	Non-Virulent	-1034
WP_002964825.1	MULTISPECIES: DUF1192 domain-containing protein [Brucella]	Overall Prediction for the Protective Antigen = 0.4391	ANTIGEN	Virulent	0.5928
WP_006014546.1	MULTISPECIES: SMP-30/gluconolactonase/LRE family protein [Brucella]	Overall Prediction for the Protective Antigen = 0.4776	ANTIGEN	Non-Virulent	-1077
ENT68297.1	phosphoglucosamine mutase [Brucella melitensis B115]	Overall Prediction for the Protective Antigen = 0.5573	ANTIGEN	Non-Virulent	-1003
WP_004684435.1	MULTISPECIES: VOC family protein [Brucella]	Overall Prediction for the Protective Antigen = 0.4450	ANTIGEN	Non-Virulent	-0.992
ENT65569.1	hypothetical protein D627_02189 [Brucella melitensis B115]	Overall Prediction for the Protective Antigen = 0.5685	ANTIGEN	Non-Virulent	-1036
ENT68711.1	HflC protein [Brucella melitensis B115]	Overall Prediction for the Protective Antigen = 0.5872	ANTIGEN	Non-Virulent	-0.172
ENT66062.1	hypothetical protein D627_02687 [Brucella melitensis B115]	Overall Prediction for the Protective Antigen = 0.3614	NON-ANTIGEN	Non-Virulent	-1011
WP_002964349.1	MULTISPECIES: 30S ribosomal protein S14 [Brucella]	Overall Prediction for the Protective Antigen = 0.3685	NON-ANTIGEN	Virulent	0.9685
WP_002964357.1	MULTISPECIES: 50S ribosomal protein L22 [Brucella]	Overall Prediction for the Protective Antigen = 0.4894	ANTIGEN	Non-Virulent	-1022
WP_002964835.1	MULTISPECIES: DUF1036 domain-containing protein [Brucella]	Overall Prediction for the Protective Antigen = 0.6811	ANTIGEN	Virulent	0.0403
WP_004684235.1	MULTISPECIES: pyruvate carboxylase [Brucella]	Overall Prediction for the Protective Antigen = 0.4284	ANTIGEN	Non-Virulent	-1054
WP_002964173.1	MULTISPECIES: alanyl-tRNA editing protein [Brucella]	Overall Prediction for the Protective Antigen = 0.6088	ANTIGEN	Non-Virulent	-1069
ENT67352.1	hypothetical protein D627_01064 [Brucella melitensis B115]	Overall Prediction for the Protective Antigen = 0.5544	ANTIGEN	Non-Virulent	-0.951
ENT65683.1	hypothetical protein D627_02305 [Brucella melitensis B115]	Overall Prediction for the Protective Antigen = 0.4515	ANTIGEN	Virulent	0.8915
ENT68841.1	RNA methyltransferase, TrmH family, group 3 [Brucella melitensis B115]	Overall Prediction for the Protective Antigen = 0.5753	ANTIGEN	Non-Virulent	-1044
WP_002963858.1	MULTISPECIES: SDR family oxidoreductase [Brucella]	Overall Prediction for the Protective Antigen = 0.5332	ANTIGEN	Virulent	0.7918
ENT67021.1	hypothetical protein D627_00726 [Brucella melitensis B115]	Overall Prediction for the Protective Antigen = 0.6741	ANTIGEN	Non-Virulent	-1033
WP_005967531.1	MULTISPECIES: dihydroxyacetone kinase subunit DhaL [Brucella]	Overall Prediction for the Protective Antigen = 0.5316	ANTIGEN	Non-Virulent	-1001
WP_002965908.1	MULTISPECIES: BA14K family protein [Brucella]	Overall Prediction for the Protective Antigen = 0.3731	NON-ANTIGEN	Virulent	10250
WP_004684011.1	MULTISPECIES: SCO family protein [Brucella]	Overall Prediction for the Protective Antigen = 0.4692	ANTIGEN	Non-Virulent	-1008
WP_004683449.1	MULTISPECIES: nucleoside-diphosphate kinase [Brucella]	Overall Prediction for the Protective Antigen = 0.3280	NON-ANTIGEN	Non-Virulent	-1036
ENT68133.1	porphobilinogen deaminase [Brucella melitensis B115]	Overall Prediction for the Protective Antigen = 0.5629	ANTIGEN	Non-Virulent	-1065
WP_004681939.1	MULTISPECIES: deaminase [Brucella]	Overall Prediction for the Protective Antigen = 0.2237	NON-ANTIGEN	Non-Virulent	-0.988
WP_002964839.1	MULTISPECIES: glycine zipper 2TM domain-containing protein [Brucella]	Overall Prediction for the Protective Antigen = 0.7554	ANTIGEN	Virulent	11437
ENT68709.1	hypothetical protein D627_00221 [Brucella melitensis B115]	Overall Prediction for the Protective Antigen = 0.3523	NON-ANTIGEN	Non-Virulent	-0.936
ENT67000.1	seryl-tRNA synthetase [Brucella melitensis B115]	Overall Prediction for the Protective Antigen = 0.4967	ANTIGEN	Non-Virulent	-1018
ENT68267.1	5-formyltetrahydrofolate cyclo-ligase [Brucella melitensis B115]	Overall Prediction for the Protective Antigen = 0.6048	ANTIGEN	Non-Virulent	-0.522
WP_002969353.1	MULTISPECIES: FadR/GntR family transcriptional regulator [Brucella]	Overall Prediction for the Protective Antigen = 0.3049	NON-ANTIGEN	Non-Virulent	-1004
WP_004684514.1	MULTISPECIES: SDR family NAD(P)-dependent oxidoreductase [Brucella]	Overall Prediction for the Protective Antigen = 0.4172	ANTIGEN	Non-Virulent	-1102
WP_002965031.1	MULTISPECIES: universal stress protein [Brucella]	Overall Prediction for the Protective Antigen = 0.4588	ANTIGEN	Non-Virulent	-0.983
ENT66170.1	hypothetical protein D627_02795 [Brucella melitensis B115]	Overall Prediction for the Protective Antigen = 0.6860	ANTIGEN	Non-Virulent	-0.941
WP_004683599.1	MULTISPECIES: 30S ribosomal protein S9 [Brucella]	Overall Prediction for the Protective Antigen = 0.5027	ANTIGEN	Non-Virulent	-0.969
WP_004683921.1	MULTISPECIES: 30S ribosomal protein S8 [Brucella/Ochrobactrum group]	Overall Prediction for the Protective Antigen = 0.4307	ANTIGEN	Non-Virulent	-0.149
ENT67045.1	hypothetical protein D627_00750 [Brucella melitensis B115]	Overall Prediction for the Protective Antigen = 0.5398	ANTIGEN	Non-Virulent	-0.901
ENT66563.1	hypothetical protein D627_03199 [Brucella melitensis B115]	Overall Prediction for the Protective Antigen = 0.4980	ANTIGEN	Non-Virulent	-0.992
WP_002964178.1	MULTISPECIES: acetyl-CoA hydrolase/transferase family protein [Brucella]	Overall Prediction for the Protective Antigen = 0.4181	ANTIGEN	Non-Virulent	-1037
WP_004683835.1	MULTISPECIES: nitrogen regulation protein NR(I) [Brucella]	Overall Prediction for the Protective Antigen = 0.4344	ANTIGEN	Virulent	10045
WP_004684021.1	MULTISPECIES: undecaprenyldiphospho-muramoylpentapeptide beta-N-acetylglucosaminyltransferase [Brucella]	Overall Prediction for the Protective Antigen = 0.3838	NON-ANTIGEN	Non-Virulent	-1007
ENT68235.1	hypothetical protein D627_01962 [Brucella melitensis B115]	Overall Prediction for the Protective Antigen = 0.5128	ANTIGEN	Non-Virulent	-0.998
WP_004684586.1	MULTISPECIES: beta-ketoacyl-ACP synthase I [Brucella]	Overall Prediction for the Protective Antigen = 0.5418	ANTIGEN	Non-Virulent	-1026
WP_004681901.1	MULTISPECIES: Asp-tRNA(Asn)/Glu-tRNA(Gln) amidotransferase subunit GatA [Brucella]	Overall Prediction for the Protective Antigen = 0.5067	ANTIGEN	Non-Virulent	-1104
ENT68659.1	hypothetical protein D627_00171 [Brucella melitensis B115]	Overall Prediction for the Protective Antigen = 0.5073	ANTIGEN	Non-Virulent	-0.231
WP_004683836.1	MULTISPECIES: nitrogen regulation protein NR(II) [Brucella]	Overall Prediction for the Protective Antigen = 0.4048	ANTIGEN	Non-Virulent	-1019
WP_002963914.1	MULTISPECIES: integration host factor subunit alpha [Brucella]	Overall Prediction for the Protective Antigen = 0.6784	ANTIGEN	Non-Virulent	-0.585
ENT67548.1	glucose-6-phosphate isomerase [Brucella melitensis B115]	Overall Prediction for the Protective Antigen = 0.3847	NON-ANTIGEN	Non-Virulent	-1099
ENT66385.1	peptide deformylase [Brucella melitensis B115]	Overall Prediction for the Protective Antigen = 0.3775	NON-ANTIGEN	Non-Virulent	-1007
WP_002964927.1	MULTISPECIES: 50S ribosomal protein L27 [Brucella/Ochrobactrum group]	Overall Prediction for the Protective Antigen = 0.9080	ANTIGEN	Virulent	0.6133
ENT65516.1	6-phosphogluconolactonase [Brucella melitensis B115]	Overall Prediction for the Protective Antigen = 0.4970	ANTIGEN	Non-Virulent	-1022
ENT65591.1	6,7-dimethyl-8-ribityllumazine synthase 2 [Brucella melitensis B115]	Overall Prediction for the Protective Antigen = 0.5282	ANTIGEN	Non-Virulent	-1008
ENT68635.1	hypothetical protein D627_00146 [Brucella melitensis B115]	Overall Prediction for the Protective Antigen = 0.4442	ANTIGEN	Non-Virulent	-1045
ENT67242.1	hypothetical protein D627_00953 [Brucella melitensis B115]	Overall Prediction for the Protective Antigen = 0.4980	ANTIGEN	Non-Virulent	-1085
WP_002965533.1	MULTISPECIES: UPF0262 family protein [Brucella]	Overall Prediction for the Protective Antigen = 0.5767	ANTIGEN	Virulent	0.0119
WP_002965160.1	MULTISPECIES: PTS sugar transporter subunit IIA [Brucella]	Overall Prediction for the Protective Antigen = 0.4463	ANTIGEN	Non-Virulent	-0.905
ENT68040.1	hypothetical protein D627_01759 [Brucella melitensis B115]	Overall Prediction for the Protective Antigen = 0.6532	ANTIGEN	Non-Virulent	-0.975
ENT68049.1	hypothetical protein D627_01768 [Brucella melitensis B115]	Overall Prediction for the Protective Antigen = 0.5887	ANTIGEN	Non-Virulent	-0.966
ENT65809.1	phosphoglycerate dehydrogenase [Brucella melitensis B115]	Overall Prediction for the Protective Antigen = 0.4437	ANTIGEN	Non-Virulent	-0.990
ENT68531.1	hypothetical protein D627_00042 [Brucella melitensis B115]	Overall Prediction for the Protective Antigen = 0.6439	ANTIGEN	Non-Virulent	-0.983
ENT66509.1	hypothetical protein D627_03144 [Brucella melitensis B115]	Overall Prediction for the Protective Antigen = 0.5402	ANTIGEN	Non-Virulent	-1184
ENT67388.1	hypothetical protein D627_01100 [Brucella melitensis B115]	Overall Prediction for the Protective Antigen = 0.4642	ANTIGEN	Non-Virulent	-0.683
WP_002964269.1	MULTISPECIES: indole-3-glycerol phosphate synthase TrpC [Brucella]	Overall Prediction for the Protective Antigen = 0.4203	ANTIGEN	Non-Virulent	-1056
ENT68280.1	hypothetical protein D627_02007 [Brucella melitensis B115]	Overall Prediction for the Protective Antigen = 0.6728	ANTIGEN	Virulent	10084
WP_004683357.1	MULTISPECIES: hypothetical protein [Brucella]	Overall Prediction for the Protective Antigen = 0.7016	ANTIGEN	Virulent	0.7703
WP_004681866.1	MULTISPECIES: peptide ABC transporter substrate-binding protein [Brucella]	Overall Prediction for the Protective Antigen = 0.4350	ANTIGEN	Non-Virulent	-1013
WP_004683866.1	MULTISPECIES: outer membrane protein assembly factor BamA [Brucella]	Overall Prediction for the Protective Antigen = 0.5767	ANTIGEN	Virulent	0.3674
WP_002967303.1	MULTISPECIES: peptide ABC transporter substrate-binding protein [Brucella]	Overall Prediction for the Protective Antigen = 0.4978	ANTIGEN	Non-Virulent	-1016
WP_002966387.1	MULTISPECIES: chaperonin GroEL [Brucella]	Overall Prediction for the Protective Antigen = 0.5491	ANTIGEN	Non-Virulent	-0.901
ENT68770.1	hypothetical protein D627_00283 [Brucella melitensis B115]	Overall Prediction for the Protective Antigen = 0.4714	ANTIGEN	Non-Virulent	-1012
ENT65592.1	hypothetical protein D627_02212 [Brucella melitensis B115]	Overall Prediction for the Protective Antigen = 0.4416	ANTIGEN	Non-Virulent	-1073
WP_002966589.1	MULTISPECIES: amino acid ABC transporter substrate-binding protein [Brucella]	Overall Prediction for the Protective Antigen = 0.5831	ANTIGEN	Non-Virulent	-1037
ENT65602.1	hypothetical protein D627_02222 [Brucella melitensis B115]	Overall Prediction for the Protective Antigen = 0.5044	ANTIGEN	Non-Virulent	-0.999
WP_002965212.1	MULTISPECIES: DNA starvation/stationary phase protection protein Dps [Brucella]	Overall Prediction for the Protective Antigen = 0.5493	ANTIGEN	Virulent	11031
WP_004681095.1	MULTISPECIES: TonB-dependent receptor [Brucella]	Overall Prediction for the Protective Antigen = 0.6018	ANTIGEN	Virulent	10181
WP_004681934.1	MULTISPECIES: sn-glycerol-3-phosphate ABC transporter substrate-binding protein UgpB [Brucella]	Overall Prediction for the Protective Antigen = 0.4289	ANTIGEN	Non-Virulent	-1003
ENT67185.1	hypothetical protein D627_00895 [Brucella melitensis B115]	Overall Prediction for the Protective Antigen = 0.6039	ANTIGEN	Virulent	11098
WP_002967701.1	MULTISPECIES: pyruvate dehydrogenase complex E1 component subunit beta [Brucella]	Overall Prediction for the Protective Antigen = 0.5425	ANTIGEN	Non-Virulent	-0.877
ENT68848.1	50S ribosomal protein L7/L12 [Brucella melitensis B115]	Overall Prediction for the Protective Antigen = 0.6244	ANTIGEN	Virulent	0.3261
WP_004684261.1	MULTISPECIES: F0F1 ATP synthase subunit beta [Brucella]	Overall Prediction for the Protective Antigen = 0.3841	NON-ANTIGEN	Non-Virulent	-1010
WP_004684652.1	MULTISPECIES: sulfate ABC transporter substrate-binding protein [Brucella]	Overall Prediction for the Protective Antigen = 0.4652	ANTIGEN	Non-Virulent	-1010
ENT68895.1	hypothetical protein D627_00412 [Brucella melitensis B115]	Overall Prediction for the Protective Antigen = 0.5472	ANTIGEN	Non-Virulent	-1043
ENT67626.1	hypothetical protein D627_01341 [Brucella melitensis B115]	Overall Prediction for the Protective Antigen = 0.4845	ANTIGEN	Non-Virulent	-1003
WP_004686219.1	MULTISPECIES: ABC transporter substrate-binding protein [Brucella]	Overall Prediction for the Protective Antigen = 0.4502	ANTIGEN	Non-Virulent	-1035
WP_004684242.1	MULTISPECIES: branched-chain amino acid ABC transporter substrate-binding protein [Brucella]	Overall Prediction for the Protective Antigen = 0.4461	ANTIGEN	Non-Virulent	-1037
ENT68926.1	ribosome-recycling factor [Brucella melitensis B115]	Overall Prediction for the Protective Antigen = 0.4476	ANTIGEN	Non-Virulent	-1015
WP_004682225.1	MULTISPECIES: D-ribose ABC transporter substrate-binding protein [Brucella]	Overall Prediction for the Protective Antigen = 0.4479	ANTIGEN	Non-Virulent	-1024
WP_004681883.1	MULTISPECIES: bacterioferritin [Brucella]	Overall Prediction for the Protective Antigen = 0.4843	ANTIGEN	Non-Virulent	-0.982
ENT67800.1	hypothetical protein D627_01516 [Brucella melitensis B115]	Overall Prediction for the Protective Antigen = 0.6190	ANTIGEN	Non-Virulent	-1088
ENT68170.1	carboxy-terminal-processing protease [Brucella melitensis B115]	Overall Prediction for the Protective Antigen = 0.5636	ANTIGEN	Non-Virulent	-0.663
WP_004681017.1	MULTISPECIES: D-xylose ABC transporter substrate-binding protein [Brucella]	Overall Prediction for the Protective Antigen = 0.6174	ANTIGEN	Non-Virulent	-1005
WP_002972093.1	MULTISPECIES: superoxide dismutase family protein [Brucella]	Overall Prediction for the Protective Antigen = 0.8047	ANTIGEN	Virulent	10918
WP_004683766.1	MULTISPECIES: kinesin [Brucella]	Overall Prediction for the Protective Antigen = 0.5144	ANTIGEN	Virulent	10725
ENT67839.1	hypothetical protein D627_01556 [Brucella melitensis B115]	Overall Prediction for the Protective Antigen = 0.5163	ANTIGEN	Non-Virulent	-1045
WP_004686962.1	MULTISPECIES: OmpA family protein [Brucella]	Overall Prediction for the Protective Antigen = 0.7251	ANTIGEN	Non-Virulent	-1090
WP_004682068.1	MULTISPECIES: sugar ABC transporter substrate-binding protein [Brucella]	Overall Prediction for the Protective Antigen = 0.5123	ANTIGEN	Non-Virulent	-1013
WP_002970090.1	MULTISPECIES: elongation factor Tu [Brucella]	Overall Prediction for the Protective Antigen = 0.3625	NON-ANTIGEN	Non-Virulent	-1006
WP_002964581.1	MULTISPECIES: outer membrane protein BP26/OMP28 [Brucella]	Overall Prediction for the Protective Antigen = 0.5381	ANTIGEN	Virulent	0.9855
ENT69074.1	nitrogen regulatory protein P-II [Brucella melitensis B115]	Overall Prediction for the Protective Antigen = 0.3036	NON-ANTIGEN	Non-Virulent	-0.926
ENT67908.1	chaperone dnaK [Brucella melitensis B115]	Overall Prediction for the Protective Antigen = 0.6979	ANTIGEN	Non-Virulent	-1037
ENT68061.1	cysteine synthase A [Brucella melitensis B115]	Overall Prediction for the Protective Antigen = 0.5072	ANTIGEN	Non-Virulent	-1017
ENT67252.1	hypothetical protein D627_00963 [Brucella melitensis B115]	Overall Prediction for the Protective Antigen = 0.6243	ANTIGEN	Non-Virulent	-1034
WP_004681884.1	MULTISPECIES: BMP family ABC transporter substrate-binding protein [Brucella]	Overall Prediction for the Protective Antigen = 0.4175	ANTIGEN	Non-Virulent	-0.983
ENT66457.1	hypothetical protein D627_03092 [Brucella melitensis B115]	Overall Prediction for the Protective Antigen = 0.5623	ANTIGEN	Non-Virulent	-1038
WP_005970293.1	MULTISPECIES: translocation/assembly module TamB domain-containing protein [Brucella]	Overall Prediction for the Protective Antigen = 0.7498	ANTIGEN	Non-Virulent	-0.610
ENT66035.1	chaperonin [Brucella melitensis B115]	Overall Prediction for the Protective Antigen = 0.7970	ANTIGEN	Non-Virulent	-1038
WP_005970295.1	MULTISPECIES: autotransporter assembly complex family protein [Brucella]	Overall Prediction for the Protective Antigen = 0.6059	ANTIGEN	Non-Virulent	-0.665
WP_004681258.1	MULTISPECIES: molybdate ABC transporter substrate-binding protein [Brucella]	Overall Prediction for the Protective Antigen = 0.2187	NON-ANTIGEN	Non-Virulent	-1084
WP_005969337.1	hypothetical protein [Brucella melitensis]	Overall Prediction for the Protective Antigen = 0.6794	ANTIGEN	Virulent	0.9840
WP_004683927.1	MULTISPECIES: elongation factor G [Brucella]	Overall Prediction for the Protective Antigen = 0.6108	ANTIGEN	Non-Virulent	-0.963
WP_002967859.1	MULTISPECIES: polyamine ABC transporter substrate-binding protein [Brucella]	Overall Prediction for the Protective Antigen = 0.3441	NON-ANTIGEN	Non-Virulent	-0.997
WP_002963881.1	MULTISPECIES: amino acid ABC transporter substrate-binding protein [Brucella]	Overall Prediction for the Protective Antigen = 0.4465	ANTIGEN	Non-Virulent	-1026
ENT68645.1	hypothetical protein D627_00157 [Brucella melitensis B115]	Overall Prediction for the Protective Antigen = 0.4892	ANTIGEN	Non-Virulent	-1015
WP_002964610.1	MULTISPECIES: transcription elongation factor GreA [Brucella]	Overall Prediction for the Protective Antigen = 0.6386	ANTIGEN	Non-Virulent	-1017
WP_005969513.1	porin [Brucella melitensis]	Overall Prediction for the Protective Antigen = 0.6550	ANTIGEN	Non-Virulent	-1077
ENT68321.1	hypothetical protein D627_02048 [Brucella melitensis B115]	Overall Prediction for the Protective Antigen = 0.6556	ANTIGEN	Virulent	10079
ENT67038.1	hypothetical protein D627_00743 [Brucella melitensis B115]	Overall Prediction for the Protective Antigen = 0.6633	ANTIGEN	Virulent	0.6945
WP_002968475.1	MULTISPECIES: Fe(3+) ABC transporter substrate-binding protein [Brucella]	Overall Prediction for the Protective Antigen = 0.5492	ANTIGEN	Non-Virulent	-1042
ENT68291.1	protein tolB [Brucella melitensis B115]	Overall Prediction for the Protective Antigen = 0.5655	ANTIGEN	Virulent	10700
ENT65610.1	hypothetical protein D627_02230 [Brucella melitensis B115]	Overall Prediction for the Protective Antigen = 0.5337	ANTIGEN	Non-Virulent	-0.219
ENT68203.1	ATP synthase subunit alpha [Brucella melitensis B115]	Overall Prediction for the Protective Antigen = 0.3778	NON-ANTIGEN	Non-Virulent	-1082
WP_002965036.1	MULTISPECIES: electron transfer flavoprotein subunit alpha/FixB family protein [Brucella]	Overall Prediction for the Protective Antigen = 0.4639	ANTIGEN	Non-Virulent	-1031
WP_002967344.1	MULTISPECIES: ABC transporter substrate-binding protein [Brucella]	Overall Prediction for the Protective Antigen = 0.4686	ANTIGEN	Non-Virulent	-1016
ENT66111.1	hypothetical protein D627_02736 [Brucella melitensis B115]	Overall Prediction for the Protective Antigen = 0.4773	ANTIGEN	Non-Virulent	-1010
ENT66463.1	hypothetical protein D627_03098 [Brucella melitensis B115]	Overall Prediction for the Protective Antigen = 0.4800	ANTIGEN	Non-Virulent	-1004
WP_004689731.1	MULTISPECIES: pyruvate dehydrogenase complex dihydrolipoamide acetyltransferase [Brucella]	Overall Prediction for the Protective Antigen = 0.6084	ANTIGEN	Non-Virulent	-1039
WP_004683843.1	MULTISPECIES: phosphopyruvate hydratase [Brucella]	Overall Prediction for the Protective Antigen = 0.6112	ANTIGEN	Non-Virulent	-0.956
WP_004681928.1	MULTISPECIES: ABC transporter substrate-binding protein [Brucella]	Overall Prediction for the Protective Antigen = 0.4190	ANTIGEN	Non-Virulent	-1015
ENT67728.1	S-(hydroxymethyl)glutathione dehydrogenase [Brucella melitensis B115]	Overall Prediction for the Protective Antigen = 0.4688	ANTIGEN	Non-Virulent	-1020
ENT66987.1	trigger factor [Brucella melitensis B115]	Overall Prediction for the Protective Antigen = 0.6536	ANTIGEN	Non-Virulent	-1033
ENT68831.1	hypothetical protein D627_00345 [Brucella melitensis B115]	Overall Prediction for the Protective Antigen = 0.2834	NON-ANTIGEN	Non-Virulent	-1041
ENT68755.1	TonB-dependent vitamin B12 receptor [Brucella melitensis B115]	Overall Prediction for the Protective Antigen = 0.6447	ANTIGEN	Virulent	10078
ENT67372.1	hypothetical protein D627_01084 [Brucella melitensis B115]	Overall Prediction for the Protective Antigen = 0.7070	ANTIGEN	Virulent	0.5817
WP_002966369.1	MULTISPECIES: DUF4170 domain-containing protein [Brucella]	Overall Prediction for the Protective Antigen = 0.6924	ANTIGEN	Non-Virulent	-0.649
ENT67697.1	PTS IIA-like nitrogen-regulatory protein PtsN [Brucella melitensis B115]	Overall Prediction for the Protective Antigen = 0.3022	NON-ANTIGEN	Non-Virulent	-0.829
WP_002964509.1	MULTISPECIES: DUF2853 family protein [Brucella]	Overall Prediction for the Protective Antigen = 0.3720	NON-ANTIGEN	Non-Virulent	-0.188
WP_002968428.1	MULTISPECIES: extracellular solute-binding protein [Brucella]	Overall Prediction for the Protective Antigen = 0.3711	NON-ANTIGEN	Non-Virulent	-0.855
ENT67498.1	hypothetical protein D627_01210 [Brucella melitensis B115]	Overall Prediction for the Protective Antigen = 0.7525	ANTIGEN	Virulent	0.9794
ENT67689.1	protein grpE [Brucella melitensis B115]	Overall Prediction for the Protective Antigen = 0.6487	ANTIGEN	Non-Virulent	-0.951
WP_002964766.1	MULTISPECIES: dUTP diphosphatase [Brucella]	Overall Prediction for the Protective Antigen = 0.6841	ANTIGEN	Non-Virulent	-0.998
WP_004684447.1	dihydrolipoyl dehydrogenase [Brucella melitensis]	Overall Prediction for the Protective Antigen = 0.5945	ANTIGEN	Non-Virulent	-1020
ENT68548.1	hypothetical protein D627_00059 [Brucella melitensis B115]	Overall Prediction for the Protective Antigen = 0.5764	ANTIGEN	Non-Virulent	-0.988
ENT68975.1	DNA-binding protein HRL18 [Brucella melitensis B115]	Overall Prediction for the Protective Antigen = 0.6879	ANTIGEN	Non-Virulent	-0.819
WP_002967147.1	MULTISPECIES: aliphatic sulfonate ABC transporter substrate-binding protein [Brucella]	Overall Prediction for the Protective Antigen = 0.4402	ANTIGEN	Non-Virulent	-1061
WP_002964611.1	MULTISPECIES: DUF1176 domain-containing protein [Brucella]	Overall Prediction for the Protective Antigen = 0.5408	ANTIGEN	Non-Virulent	-0.468
ENT67289.1	superoxide dismutase [Mn] [Brucella melitensis B115]	Overall Prediction for the Protective Antigen = 0.5823	ANTIGEN	Virulent	0.4446
WP_004684719.1	MULTISPECIES: fumarylacetoacetate hydrolase family protein [Brucella]	Overall Prediction for the Protective Antigen = 0.4988	ANTIGEN	Non-Virulent	-1065
ENT68599.1	hypothetical protein D627_00110 [Brucella melitensis B115]	Overall Prediction for the Protective Antigen = 0.7108	ANTIGEN	Virulent	11445
WP_002964288.1	MULTISPECIES: translation elongation factor Ts [Brucella]	Overall Prediction for the Protective Antigen = 0.5152	ANTIGEN	Non-Virulent	-1004
ENT67393.1	30S ribosomal protein S6 [Brucella melitensis B115]	Overall Prediction for the Protective Antigen = 0.8598	ANTIGEN	Non-Virulent	-1071
WP_002964837.1	MULTISPECIES: DUF2312 domain-containing protein [Brucellaceae]	Overall Prediction for the Protective Antigen = 0.6275	ANTIGEN	Non-Virulent	-0.431
ENT68954.1	pyruvate dehydrogenase E1 component subunit alpha [Brucella melitensis B115]	Overall Prediction for the Protective Antigen = 0.5144	ANTIGEN	Non-Virulent	-1092
WP_004683059.1	MULTISPECIES: DnaJ C-terminal domain-containing protein [Brucella]	Overall Prediction for the Protective Antigen = 0.8126	ANTIGEN	Non-Virulent	-0.960
ENT67294.1	hypothetical protein D627_01005 [Brucella melitensis B115]	Overall Prediction for the Protective Antigen = 0.3928	NON-ANTIGEN	Non-Virulent	-1027
ENT68304.1	hypothetical protein D627_02031 [Brucella melitensis B115]	Overall Prediction for the Protective Antigen = 0.6702	ANTIGEN	Non-Virulent	-1032
WP_002965314.1	MULTISPECIES: hypothetical protein [Brucella]	Overall Prediction for the Protective Antigen = 0.3560	NON-ANTIGEN	Virulent	0.5588
ENT65973.1	hypothetical protein D627_02598 [Brucella melitensis B115]	Overall Prediction for the Protective Antigen = 0.4459	ANTIGEN	Non-Virulent	-1022
WP_002963624.1	MULTISPECIES: invasion associated locus B family protein [Brucella]	Overall Prediction for the Protective Antigen = 0.5111	ANTIGEN	Non-Virulent	-1043
WP_004684204.1	MULTISPECIES: thiamine ABC transporter substrate binding subunit [Brucella]	Overall Prediction for the Protective Antigen = 0.3437	NON-ANTIGEN	Non-Virulent	-1086
WP_002965202.1	MULTISPECIES: PstS family phosphate ABC transporter substrate-binding protein [Brucella]	Overall Prediction for the Protective Antigen = 0.6350	ANTIGEN	Non-Virulent	-0.953
ENT66327.1	hypothetical protein D627_02959 [Brucella melitensis B115]	Overall Prediction for the Protective Antigen = 0.5530	ANTIGEN	Non-Virulent	-1012
ENT68116.1	hypothetical protein D627_01836 [Brucella melitensis B115]	Overall Prediction for the Protective Antigen = 0.5011	ANTIGEN	Non-Virulent	-1033
ENT67355.1	hypothetical protein D627_01067 [Brucella melitensis B115]	Overall Prediction for the Protective Antigen = 0.3404	NON-ANTIGEN	Non-Virulent	-1004
ENT69034.1	hypothetical protein D627_00554 [Brucella melitensis B115]	Overall Prediction for the Protective Antigen = 0.4977	ANTIGEN	Non-Virulent	-1044
ENT67928.1	thioredoxin C-1 [Brucella melitensis B115]	Overall Prediction for the Protective Antigen = 0.4441	ANTIGEN	Non-Virulent	-0.983
WP_004684017.1	MULTISPECIES: cell division protein FtsZ [Brucella]	Overall Prediction for the Protective Antigen = 0.5490	ANTIGEN	Virulent	0.6077
ENT68726.1	hypothetical protein D627_00238 [Brucella melitensis B115]	Overall Prediction for the Protective Antigen = 0.3397	NON-ANTIGEN	Non-Virulent	-1008
WP_002967978.1	MULTISPECIES: peptidylprolyl isomerase [Brucella]	Overall Prediction for the Protective Antigen = 0.5637	ANTIGEN	Non-Virulent	-0.897
ENT67875.1	transcription termination factor NusA [Brucella melitensis B115]	Overall Prediction for the Protective Antigen = 0.5071	ANTIGEN	Non-Virulent	-0.982
WP_002964236.1	MULTISPECIES: ATP-dependent Clp protease ATP-binding subunit ClpX [Brucella]	Overall Prediction for the Protective Antigen = 0.4989	ANTIGEN	Non-Virulent	-1001
WP_002971236.1	MULTISPECIES: hypothetical protein [Brucella]	Overall Prediction for the Protective Antigen = 0.3931	NON-ANTIGEN	Non-Virulent	-0.912
ENT69069.1	hypothetical protein D627_00589 [Brucella melitensis B115]	Overall Prediction for the Protective Antigen = 0.2979	NON-ANTIGEN	Virulent	0.4072
ENT68199.1	fructose-6-phosphate aldolase [Brucella melitensis B115]	Overall Prediction for the Protective Antigen = 0.3871	NON-ANTIGEN	Non-Virulent	-1047
ENT66980.1	acetyl-CoA carboxylase, biotin carboxyl carrier protein [Brucella melitensis B115]	Overall Prediction for the Protective Antigen = 0.4121	ANTIGEN	Non-Virulent	-1018
WP_005970904.1	peptidoglycan-associated lipoprotein Pal [Brucella melitensis]	Overall Prediction for the Protective Antigen = 0.5493	ANTIGEN	Non-Virulent	-1044
ENT68186.1	hypothetical protein D627_01913 [Brucella melitensis B115]	Overall Prediction for the Protective Antigen = 0.4133	ANTIGEN	Non-Virulent	-1087
WP_004686736.1	MULTISPECIES: isovaleryl-CoA dehydrogenase [Brucella]	Overall Prediction for the Protective Antigen = 0.4833	ANTIGEN	Non-Virulent	-0.897
WP_002972089.1	MULTISPECIES: siderophore ABC transporter substrate-binding protein [Brucella]	Overall Prediction for the Protective Antigen = 0.4933	ANTIGEN	Non-Virulent	-0.937
WP_002965058.1	MULTISPECIES: inorganic diphosphatase [Brucella]	Overall Prediction for the Protective Antigen = 0.3233	NON-ANTIGEN	Non-Virulent	-1016
ENT65551.1	hypothetical protein D627_02171 [Brucella melitensis B115]	Overall Prediction for the Protective Antigen = 0.4229	ANTIGEN	Non-Virulent	-0.995
WP_002964530.1	MULTISPECIES: outer membrane protein assembly factor BamD [Brucella]	Overall Prediction for the Protective Antigen = 0.2842	NON-ANTIGEN	Non-Virulent	-0.914
ENT67350.1	hypothetical protein D627_01062 [Brucella melitensis B115]	Overall Prediction for the Protective Antigen = 0.6117	ANTIGEN	Non-Virulent	-1025
ENT68937.1	glutamyl-tRNA synthetase 1 [Brucella melitensis B115]	Overall Prediction for the Protective Antigen = 0.4284	ANTIGEN	Non-Virulent	-0.930
WP_002965368.1	MULTISPECIES: outer membrane protein [Brucella]	Overall Prediction for the Protective Antigen = 0.5582	ANTIGEN	Virulent	10925
ENT68058.1	electron transfer flavoprotein subunit beta [Brucella melitensis B115]	Overall Prediction for the Protective Antigen = 0.5859	ANTIGEN	Non-Virulent	-1071
WP_004681859.1	MULTISPECIES: dihydrolipoamide acetyltransferase family protein [Brucella]	Overall Prediction for the Protective Antigen = 0.5664	ANTIGEN	Non-Virulent	-0.961
WP_002965460.1	MULTISPECIES: ABC transporter substrate-binding protein [Brucella]	Overall Prediction for the Protective Antigen = 0.4826	ANTIGEN	Non-Virulent	-0.915
WP_002963795.1	MULTISPECIES: DNA-directed RNA polymerase subunit omega [Brucella]	Overall Prediction for the Protective Antigen = 0.2768	NON-ANTIGEN	Non-Virulent	-0.952
ENT67330.1	GDP-mannose 4,6-dehydratase [Brucella melitensis B115]	Overall Prediction for the Protective Antigen = 0.4123	ANTIGEN	Virulent	0.7675
WP_002967690.1	MULTISPECIES: single-stranded DNA-binding protein [Brucella]	Overall Prediction for the Protective Antigen = 0.9470	ANTIGEN	Virulent	0.9967
WP_002966234.1	MULTISPECIES: catalase KatA [Brucella]	Overall Prediction for the Protective Antigen = 0.4698	ANTIGEN	Non-Virulent	-1007
ENT67311.1	hypothetical protein D627_01022 [Brucella melitensis B115]	Overall Prediction for the Protective Antigen = 0.3703	NON-ANTIGEN	Non-Virulent	-0.996
ENT67819.1	UPF0133 protein [Brucella melitensis B115]	Overall Prediction for the Protective Antigen = 0.7464	ANTIGEN	Virulent	0.8462
ENT65492.1	nickel ABC transporter, nickel/metallophore periplasmic binding protein [Brucella melitensis B115]	Overall Prediction for the Protective Antigen = 0.5579	ANTIGEN	Non-Virulent	-0.986
WP_002971243.1	MULTISPECIES: invasion associated locus B family protein [Brucella]	Overall Prediction for the Protective Antigen = 0.4166	ANTIGEN	Virulent	10676
WP_004686268.1	MULTISPECIES: ATP-dependent chaperone ClpB [Brucella]	Overall Prediction for the Protective Antigen = 0.4300	ANTIGEN	Non-Virulent	-0.994
ENT69033.1	hypothetical protein D627_00553 [Brucella melitensis B115]	Overall Prediction for the Protective Antigen = 0.3601	NON-ANTIGEN	Non-Virulent	-0.982
WP_002966226.1	MULTISPECIES: iron transporter [Brucella]	Overall Prediction for the Protective Antigen = 0.5532	ANTIGEN	Non-Virulent	-1042
WP_002963720.1	MULTISPECIES: MucR family transcriptional regulator [Brucella]	Overall Prediction for the Protective Antigen = 0.5811	ANTIGEN	Non-Virulent	-1107
ENT68263.1	glyceraldehyde-3-phosphate dehydrogenase [Brucella melitensis B115]	Overall Prediction for the Protective Antigen = 0.4711	ANTIGEN	Non-Virulent	-0.993
ENT68135.1	hypothetical protein D627_01855 [Brucella melitensis B115]	Overall Prediction for the Protective Antigen = 0.7450	ANTIGEN	Virulent	10143
ENT67721.1	acid tolerance regulatory protein ActR [Brucella melitensis B115]	Overall Prediction for the Protective Antigen = 0.4340	ANTIGEN	Virulent	0.9750
WP_004684590.1	MULTISPECIES: enoyl-CoA hydratase [Brucella]	Overall Prediction for the Protective Antigen = 0.3726	NON-ANTIGEN	Non-Virulent	-1030
ENT68858.1	50S ribosomal protein L4 [Brucella melitensis B115]	Overall Prediction for the Protective Antigen = 0.6953	ANTIGEN	Non-Virulent	-1026
ENT67704.1	integration host factor subunit beta [Brucella melitensis B115]	Overall Prediction for the Protective Antigen = 0.4742	ANTIGEN	Non-Virulent	-0.974
WP_002965122.1	MULTISPECIES: ParB/RepB/Spo0J family partition protein [Brucella]	Overall Prediction for the Protective Antigen = 0.4969	ANTIGEN	Non-Virulent	-1023
WP_004683844.1	MULTISPECIES: CTP synthase [Brucella]	Overall Prediction for the Protective Antigen = 0.5010	ANTIGEN	Non-Virulent	-0.993
ENT66370.1	2,3-bisphosphoglycerate-dependent phosphoglycerate mutase [Brucella melitensis B115]	Overall Prediction for the Protective Antigen = 0.5701	ANTIGEN	Non-Virulent	-1008
ENT68713.1	hypothetical protein D627_00225 [Brucella melitensis B115]	Overall Prediction for the Protective Antigen = 0.5800	ANTIGEN	Non-Virulent	-1055
ENT67182.1	hypothetical protein D627_00892 [Brucella melitensis B115]	Overall Prediction for the Protective Antigen = 0.4858	ANTIGEN	Non-Virulent	-0.997
WP_002966799.1	MULTISPECIES: multidrug efflux RND transporter outer membrane subunit BepC [Brucella]	Overall Prediction for the Protective Antigen = 0.6462	ANTIGEN	Non-Virulent	-1026
ENT68844.1	transcription termination/antitermination factor NusG [Brucella melitensis B115]	Overall Prediction for the Protective Antigen = 0.4149	ANTIGEN	Non-Virulent	-1017
WP_004684587.1	MULTISPECIES: MetQ/NlpA family ABC transporter substrate-binding protein [Brucella]	Overall Prediction for the Protective Antigen = 0.4340	ANTIGEN	Non-Virulent	-1017
WP_004684457.1	MULTISPECIES: succinate--CoA ligase subunit alpha [Brucella]	Overall Prediction for the Protective Antigen = 0.5044	ANTIGEN	Non-Virulent	-1025
ENT66453.1	hypothetical protein D627_03088 [Brucella melitensis B115]	Overall Prediction for the Protective Antigen = 0.5853	ANTIGEN	Virulent	0.0638
ENT68988.1	hypothetical protein D627_00505 [Brucella melitensis B115]	Overall Prediction for the Protective Antigen = 0.5657	ANTIGEN	Non-Virulent	-1000
ENT65893.1	inosine-5'-monophosphate dehydrogenase [Brucella melitensis B115]	Overall Prediction for the Protective Antigen = 0.4575	ANTIGEN	Non-Virulent	-1294
ENT65747.1	hypothetical protein D627_02371 [Brucella melitensis B115]	Overall Prediction for the Protective Antigen = 0.4193	ANTIGEN	Non-Virulent	-1001
WP_005969315.1	MULTISPECIES: outer membrane protein assembly factor BamE [Brucella]	Overall Prediction for the Protective Antigen = 0.3224	NON-ANTIGEN	Non-Virulent	-0.019
ENT67849.1	DNA polymerase III, beta subunit [Brucella melitensis B115]	Overall Prediction for the Protective Antigen = 0.5435	ANTIGEN	Non-Virulent	-0.430
ENT67825.1	30S ribosomal protein S1 [Brucella melitensis B115]	Overall Prediction for the Protective Antigen = 0.5125	ANTIGEN	Non-Virulent	-1055
ENT66404.1	hypothetical protein D627_03039 [Brucella melitensis B115]	Overall Prediction for the Protective Antigen = 0.4017	ANTIGEN	Non-Virulent	-0.930
WP_002963560.1	MULTISPECIES: tetratricopeptide repeat protein [Brucella]	Overall Prediction for the Protective Antigen = 0.4360	ANTIGEN	Non-Virulent	-0.999
ENT68957.1	dihydrolipoyl dehydrogenase [Brucella melitensis B115]	Overall Prediction for the Protective Antigen = 0.5362	ANTIGEN	Non-Virulent	-1081
ENT69075.1	glutamine synthetase 1 [Brucella melitensis B115]	Overall Prediction for the Protective Antigen = 0.5208	ANTIGEN	Virulent	0.7576
ENT67746.1	sulfate/thiosulfate import ATP-binding protein CysA [Brucella melitensis B115]	Overall Prediction for the Protective Antigen = 0.6275	ANTIGEN	Non-Virulent	-1068
ENT68917.1	hypothetical protein D627_00434 [Brucella melitensis B115]	Overall Prediction for the Protective Antigen = 0.4351	ANTIGEN	Non-Virulent	-1013
WP_002966536.1	MULTISPECIES: cell cycle two-component system response regulator CpdR [Brucella/Ochrobactrum group]	Overall Prediction for the Protective Antigen = 0.2761	NON-ANTIGEN	Virulent	10730
ENT65561.1	glycine cleavage system H protein [Brucella melitensis B115]	Overall Prediction for the Protective Antigen = 0.5271	ANTIGEN	Non-Virulent	-0.952
WP_002966132.1	MULTISPECIES: nitroreductase family protein [Brucella]	Overall Prediction for the Protective Antigen = 0.2212	NON-ANTIGEN	Non-Virulent	-1034
ENT68721.1	pyridoxine 5'-phosphate synthase [Brucella melitensis B115]	Overall Prediction for the Protective Antigen = 0.4011	ANTIGEN	Non-Virulent	-1033
ENT68673.1	UDP-N-acetylmuramoyl-L-alanyl-D-glutamate-2,6-diaminopimelate ligase [Brucella melitensis B115]	Overall Prediction for the Protective Antigen = 0.5019	ANTIGEN	Non-Virulent	-1073
ENT66434.1	hypothetical protein D627_03069 [Brucella melitensis B115]	Overall Prediction for the Protective Antigen = 0.2917	NON-ANTIGEN	Non-Virulent	-1115
ENT66443.1	NAD(P)(+) transhydrogenase (AB-specific), alpha subunit [Brucella melitensis B115]	Overall Prediction for the Protective Antigen = 0.5595	ANTIGEN	Non-Virulent	-0.972
WP_002964899.1	MULTISPECIES: LemA family protein [Brucella]	Overall Prediction for the Protective Antigen = 0.6355	ANTIGEN	Virulent	0.9430
WP_002963878.1	MULTISPECIES: YMGG-like glycine zipper-containing protein [Brucella]	Overall Prediction for the Protective Antigen = 0.7926	ANTIGEN	Virulent	10067
WP_004681835.1	MULTISPECIES: cupin domain-containing protein [Brucella]	Overall Prediction for the Protective Antigen = 0.5072	ANTIGEN	Non-Virulent	-1016
ENT68446.1	hypothetical protein D627_00622 [Brucella melitensis B115]	Overall Prediction for the Protective Antigen = 0.7617	ANTIGEN	Non-Virulent	-0.808
WP_004684644.1	MULTISPECIES: aconitate hydratase AcnA [Brucella]	Overall Prediction for the Protective Antigen = 0.4707	ANTIGEN	Non-Virulent	-1015
WP_002965156.1	MULTISPECIES: response regulator transcription factor [Brucella]	Overall Prediction for the Protective Antigen = 0.4650	ANTIGEN	Non-Virulent	-1041
WP_002963618.1	MULTISPECIES: beta-ketoacyl-ACP synthase II [Brucella]	Overall Prediction for the Protective Antigen = 0.5995	ANTIGEN	Non-Virulent	-1036
ENT67098.1	hypothetical protein D627_00806 [Brucella melitensis B115]	Overall Prediction for the Protective Antigen = 0.2454	NON-ANTIGEN	Virulent	11181
WP_004683851.1	MULTISPECIES: transcriptional repressor LexA [Brucella]	Overall Prediction for the Protective Antigen = 0.2856	NON-ANTIGEN	Non-Virulent	-0.971
WP_004684455.1	MULTISPECIES: 2-oxoglutarate dehydrogenase complex dihydrolipoyllysine-residue succinyltransferase [Brucella]	Overall Prediction for the Protective Antigen = 0.5251	ANTIGEN	Non-Virulent	-1011
WP_004685697.1	MULTISPECIES: DegQ family serine endoprotease [Brucella]	Overall Prediction for the Protective Antigen = 0.5910	ANTIGEN	Virulent	0.4503
WP_005968459.1	peptidyl-prolyl cis-trans isomerase [Brucella melitensis]	Overall Prediction for the Protective Antigen = 0.4892	ANTIGEN	Non-Virulent	-0.991
ENT67950.1	ATP-dependent protease subunit HslV [Brucella melitensis B115]	Overall Prediction for the Protective Antigen = 0.4660	ANTIGEN	Non-Virulent	-0.786
WP_002964289.1	MULTISPECIES: 30S ribosomal protein S2 [Brucella]	Overall Prediction for the Protective Antigen = 0.3228	NON-ANTIGEN	Non-Virulent	-0.832
WP_005969331.1	serine hydroxymethyltransferase [Brucella melitensis]	Overall Prediction for the Protective Antigen = 0.4568	ANTIGEN	Non-Virulent	-0.954
ENT68301.1	phosphoglycerate dehydrogenase [Brucella melitensis B115]	Overall Prediction for the Protective Antigen = 0.4214	ANTIGEN	Non-Virulent	-1008
ENT68881.1	DNA-directed RNA polymerase subunit alpha [Brucella melitensis B115]	Overall Prediction for the Protective Antigen = 0.5084	ANTIGEN	Non-Virulent	-1013
ENT68096.1	succinyl-CoA ligase [ADP-forming] subunit beta [Brucella melitensis B115]	Overall Prediction for the Protective Antigen = 0.6001	ANTIGEN	Non-Virulent	-1041
ENT68820.1	hypothetical protein D627_00333 [Brucella melitensis B115]	Overall Prediction for the Protective Antigen = 0.4515	ANTIGEN	Non-Virulent	-1038
ENT67343.1	5-hydroxyisourate hydrolase [Brucella melitensis B115]	Overall Prediction for the Protective Antigen = 0.7050	ANTIGEN	Non-Virulent	-0.116
WP_004684458.1	MULTISPECIES: malate dehydrogenase [Brucella]	Overall Prediction for the Protective Antigen = 0.3790	NON-ANTIGEN	Non-Virulent	-1060
ENT68850.1	DNA-directed RNA polymerase subunit beta' [Brucella melitensis B115]	Overall Prediction for the Protective Antigen = 0.4290	ANTIGEN	Non-Virulent	-1076
WP_002967582.1	MULTISPECIES: 30S ribosomal protein S4 [Brucella]	Overall Prediction for the Protective Antigen = 0.6910	ANTIGEN	Non-Virulent	-0.559
WP_002966619.1	MULTISPECIES: homoprotocatechuate degradation operon regulator HpaR [Brucella]	Overall Prediction for the Protective Antigen = 0.2486	NON-ANTIGEN	Virulent	0.3919
ENT68273.1	UPF0082 protein [Brucella melitensis B115]	Overall Prediction for the Protective Antigen = 0.5956	ANTIGEN	Non-Virulent	-0.687
ENT67407.1	hypothetical protein D627_01119 [Brucella melitensis B115]	Overall Prediction for the Protective Antigen = 0.5326	ANTIGEN	Virulent	10745
ENT68740.1	hypothetical protein D627_00252 [Brucella melitensis B115]	Overall Prediction for the Protective Antigen = 0.4093	ANTIGEN	Non-Virulent	-0.951
ENT67669.1	hypothetical protein D627_01385 [Brucella melitensis B115]	Overall Prediction for the Protective Antigen = 0.4225	ANTIGEN	Non-Virulent	-1000
ENT66138.1	hypothetical protein D627_02763 [Brucella melitensis B115]	Overall Prediction for the Protective Antigen = 0.2194	NON-ANTIGEN	Non-Virulent	-1032
ENT68587.1	50S ribosomal protein L25 [Brucella melitensis B115]	Overall Prediction for the Protective Antigen = 0.6960	ANTIGEN	Non-Virulent	-0.943
ENT67170.1	outer-membrane immunogenic protein [Brucella melitensis B115]	Overall Prediction for the Protective Antigen = 0.8164	ANTIGEN	Non-Virulent	-1034
WP_002965311.1	MULTISPECIES: hypothetical protein [Brucella]	Overall Prediction for the Protective Antigen = 0.2362	NON-ANTIGEN	Virulent	0.9694
ENT67893.1	phosphate transport system protein phoU [Brucella melitensis B115]	Overall Prediction for the Protective Antigen = 0.1692	NON-ANTIGEN	Non-Virulent	-0.992
ENT67438.1	hypothetical protein D627_01150 [Brucella melitensis B115]	Overall Prediction for the Protective Antigen = 0.3768	NON-ANTIGEN	Non-Virulent	-1019
ENT68670.1	ribosomal RNA small subunit methyltransferase H [Brucella melitensis B115]	Overall Prediction for the Protective Antigen = 0.5237	ANTIGEN	Non-Virulent	-1031
WP_004684044.1	MULTISPECIES: neutral zinc metallopeptidase [Brucella]	Overall Prediction for the Protective Antigen = 0.6236	ANTIGEN	Virulent	0.7198
ENT67873.1	translation initiation factor IF-2 [Brucella melitensis B115]	Overall Prediction for the Protective Antigen = 0.6606	ANTIGEN	Non-Virulent	-1044
ENT67780.1	argininosuccinate synthase [Brucella melitensis B115]	Overall Prediction for the Protective Antigen = 0.4428	ANTIGEN	Non-Virulent	-1106
ENT67090.1	N-acetyl-gamma-glutamyl-phosphate reductase [Brucella melitensis B115]	Overall Prediction for the Protective Antigen = 0.6027	ANTIGEN	Non-Virulent	-1086
ENT67163.1	hypothetical protein D627_00873 [Brucella melitensis B115]	Overall Prediction for the Protective Antigen = 0.6028	ANTIGEN	Virulent	0.7122
ENT68897.1	hypothetical protein D627_00414 [Brucella melitensis B115]	Overall Prediction for the Protective Antigen = 0.8061	ANTIGEN	Non-Virulent	-0.708
ENT68248.1	N5-carboxyaminoimidazole ribonucleotide mutase [Brucella melitensis B115]	Overall Prediction for the Protective Antigen = 0.5355	ANTIGEN	Non-Virulent	-1022
WP_004684663.1	MULTISPECIES: DNA topoisomerase (ATP-hydrolyzing) subunit B [Brucella]	Overall Prediction for the Protective Antigen = 0.6232	ANTIGEN	Non-Virulent	-1036
ENT68136.1	hypothetical protein D627_01856 [Brucella melitensis B115]	Overall Prediction for the Protective Antigen = 0.5919	ANTIGEN	Non-Virulent	-1050
WP_002964813.1	MULTISPECIES: DUF4164 domain-containing protein [Brucella]	Overall Prediction for the Protective Antigen = 0.5194	ANTIGEN	Virulent	11159
ENT67074.1	NADH-quinone oxidoreductase subunit C [Brucella melitensis B115]	Overall Prediction for the Protective Antigen = 0.3750	NON-ANTIGEN	Non-Virulent	-0.670
WP_002966502.1	MULTISPECIES: outer membrane lipoprotein Omp10 [Brucella]	Overall Prediction for the Protective Antigen = 0.8209	ANTIGEN	Virulent	10617
ENT68710.1	HflK protein [Brucella melitensis B115]	Overall Prediction for the Protective Antigen = 0.6975	ANTIGEN	Non-Virulent	-1002
ENT67359.1	hypothetical protein D627_01071 [Brucella melitensis B115]	Overall Prediction for the Protective Antigen = 0.3217	NON-ANTIGEN	Non-Virulent	-0.999
WP_004682814.1	MULTISPECIES: urease accessory protein UreE [Brucella]	Overall Prediction for the Protective Antigen = 0.4130	ANTIGEN	Non-Virulent	-0.767
ENT66389.1	succinyl-diaminopimelate desuccinylase [Brucella melitensis B115]	Overall Prediction for the Protective Antigen = 0.5266	ANTIGEN	Non-Virulent	-1007
ENT68967.1	hypothetical protein D627_00484 [Brucella melitensis B115]	Overall Prediction for the Protective Antigen = 0.4501	ANTIGEN	Virulent	0.5329
ENT68266.1	hypothetical protein D627_01993 [Brucella melitensis B115]	Overall Prediction for the Protective Antigen = 0.6041	ANTIGEN	Non-Virulent	-1051
WP_002965713.1	MULTISPECIES: D-amino-acid transaminase [Brucella]	Overall Prediction for the Protective Antigen = 0.3772	NON-ANTIGEN	Non-Virulent	-1042
ENT68592.1	hypothetical protein D627_00103 [Brucella melitensis B115]	Overall Prediction for the Protective Antigen = 0.4086	ANTIGEN	Non-Virulent	-0.893
WP_002966855.1	MULTISPECIES: DNA-directed RNA polymerase subunit beta [Brucella]	Overall Prediction for the Protective Antigen = 0.3973	NON-ANTIGEN	Non-Virulent	-1066
WP_002963839.1	MULTISPECIES: molybdopterin converting factor subunit 1 [Brucella]	Overall Prediction for the Protective Antigen = 0.5714	ANTIGEN	Non-Virulent	-0.956
ENT67060.1	ENT67060.1 methylmalonyl-CoA epimerase [Brucella melitensis B115]	Overall Prediction for the Protective Antigen = 0.4216	ANTIGEN	Non-Virulent	-1030
WP_004683101.1	MULTISPECIES: 50S ribosomal protein L9 [Brucella]	Overall Prediction for the Protective Antigen = 0.6087	ANTIGEN	Non-Virulent	-0.882
WP_002964339.1	MULTISPECIES: 30S ribosomal protein S11 [Brucellaceae]	Overall Prediction for the Protective Antigen = 0.7284	ANTIGEN	Non-Virulent	-0.167
ENT68987.1	hypothetical protein D627_00504 [Brucella melitensis B115]	Overall Prediction for the Protective Antigen = 0.5036	ANTIGEN	Non-Virulent	-0.996
ENT67186.1	hypothetical protein D627_00896 [Brucella melitensis B115]	Overall Prediction for the Protective Antigen = 0.4805	ANTIGEN	Non-Virulent	-1146
ENT65856.1	hypothetical protein D627_02480 [Brucella melitensis B115]	Overall Prediction for the Protective Antigen = 0.4906	ANTIGEN	Non-Virulent	-1006
ENT68281.1	thiamine-phosphate pyrophosphorylase [Brucella melitensis B115]	Overall Prediction for the Protective Antigen = 0.4176	ANTIGEN	Non-Virulent	-1056
ENT67967.1	transcription termination factor Rho [Brucella melitensis B115]	Overall Prediction for the Protective Antigen = 0.3185	NON-ANTIGEN	Non-Virulent	-0.753
WP_002964855.1	MULTISPECIES: heme-binding protein [Brucella]	Overall Prediction for the Protective Antigen = 0.6215	ANTIGEN	Non-Virulent	-1005
ENT66538.1	hypothetical protein D627_03174 [Brucella melitensis B115]	Overall Prediction for the Protective Antigen = 0.4137	ANTIGEN	Non-Virulent	-1033
ENT68905.1	hypothetical protein D627_00422 [Brucella melitensis B115]	Overall Prediction for the Protective Antigen = 0.5223	ANTIGEN	Non-Virulent	-0.324
WP_004684050.1	MULTISPECIES: pyridoxal phosphate-dependent aminotransferase [Brucella]	Overall Prediction for the Protective Antigen = 0.4738	ANTIGEN	Non-Virulent	-1085
WP_002964389.1	MULTISPECIES: lactoylglutathione lyase [Brucella]	Overall Prediction for the Protective Antigen = 0.5267	ANTIGEN	Non-Virulent	-1086
ENT67528.1	hypothetical protein D627_01240 [Brucella melitensis B115]	Overall Prediction for the Protective Antigen = 0.5982	ANTIGEN	Non-Virulent	-0.941
ENT68644.1	hypothetical protein D627_00156 [Brucella melitensis B115]	Overall Prediction for the Protective Antigen = 0.5598	ANTIGEN	Non-Virulent	-0.877
ENT65736.1	hypothetical protein D627_02360 [Brucella melitensis B115]	Overall Prediction for the Protective Antigen = 0.4926	ANTIGEN	Non-Virulent	-1035
ENT68902.1	hypothetical protein D627_00419 [Brucella melitensis B115]	Overall Prediction for the Protective Antigen = 0.4591	ANTIGEN	Non-Virulent	-0.028
WP_004683933.1	MULTISPECIES: CBS domain-containing protein [Brucella]	Overall Prediction for the Protective Antigen = 0.2041	NON-ANTIGEN	Non-Virulent	-1042
ENT65659.1	polar-differentiation response regulator divK [Brucella melitensis B115]	Overall Prediction for the Protective Antigen = 0.4942	ANTIGEN	Non-Virulent	-0.982
WP_002966248.1	MULTISPECIES: acid-activated periplasmic chaperone HdeA [Brucella]	Overall Prediction for the Protective Antigen = 0.5538	ANTIGEN	Non-Virulent	-0.971
WP_002967489.1	MULTISPECIES: GreA/GreB family elongation factor [Brucella]	Overall Prediction for the Protective Antigen = 0.4509	ANTIGEN	Non-Virulent	-0.574
ENT68208.1	hypothetical protein D627_01935 [Brucella melitensis B115]	Overall Prediction for the Protective Antigen = 0.3920	NON-ANTIGEN	Non-Virulent	-0.970
WP_002965759.1	MULTISPECIES: aspartate-semialdehyde dehydrogenase [Brucella]	Overall Prediction for the Protective Antigen = 0.4961	ANTIGEN	Non-Virulent	-1028
ENT69058.1	hypothetical protein D627_00578 [Brucella melitensis B115]	Overall Prediction for the Protective Antigen = 0.4058	ANTIGEN	Non-Virulent	-0.550
WP_004684660.1	MULTISPECIES: dipeptidase [Brucella]	Overall Prediction for the Protective Antigen = 0.3961	NON-ANTIGEN	Non-Virulent	-1054
ENT67028.1	acyl carrier protein AcpXL [Brucella melitensis B115]	Overall Prediction for the Protective Antigen = 0.5235	ANTIGEN	Non-Virulent	-0.114
ENT67958.1	protein-export protein secB [Brucella melitensis B115]	Overall Prediction for the Protective Antigen = 0.7772	ANTIGEN	Non-Virulent	-1027
ENT65708.1	hypothetical protein D627_02331 [Brucella melitensis B115]	Overall Prediction for the Protective Antigen = 0.2670	NON-ANTIGEN	Virulent	0.9658
WP_002964518.1	MULTISPECIES: FAD-binding oxidoreductase [Brucella]	Overall Prediction for the Protective Antigen = 0.4882	ANTIGEN	Non-Virulent	-1035
ENT68608.1	hypothetical protein D627_00119 [Brucella melitensis B115]	Overall Prediction for the Protective Antigen = 0.4547	ANTIGEN	Non-Virulent	-0.734
ENT68179.1	hypothetical protein D627_01906 [Brucella melitensis B115]	Overall Prediction for the Protective Antigen = 0.4778	ANTIGEN	Non-Virulent	-0.720
WP_004682035.1	MULTISPECIES: glycine cleavage system aminomethyltransferase GcvT [Brucella]	Overall Prediction for the Protective Antigen = 0.4988	ANTIGEN	Non-Virulent	-1053
WP_002964337.1	MULTISPECIES: 50S ribosomal protein L17 [Brucella]	Overall Prediction for the Protective Antigen = 0.5453	ANTIGEN	Non-Virulent	-1001
WP_004681858.1	MULTISPECIES: alpha-ketoacid dehydrogenase subunit beta [Brucella]	Overall Prediction for the Protective Antigen = 0.3422	NON-ANTIGEN	Non-Virulent	-1021
ENT68919.1	hypothetical protein D627_00436 [Brucella melitensis B115]	Overall Prediction for the Protective Antigen = 0.4055	ANTIGEN	Non-Virulent	-1035
WP_004684656.1	MULTISPECIES: PhzF family phenazine biosynthesis protein [Brucella]	Overall Prediction for the Protective Antigen = 0.5455	ANTIGEN	Non-Virulent	-1061
WP_004684031.1	MULTISPECIES: metalloregulator ArsR/SmtB family transcription factor [Brucella]	Overall Prediction for the Protective Antigen = 0.5012	ANTIGEN	Non-Virulent	-0.529
ENT67349.1	hypothetical protein D627_01061 [Brucella melitensis B115]	Overall Prediction for the Protective Antigen = 0.4902	ANTIGEN	Non-Virulent	-0.975
WP_002964883.1	MULTISPECIES: LPS assembly lipoprotein LptE [Brucella]	Overall Prediction for the Protective Antigen = 0.6350	ANTIGEN	Non-Virulent	-0.987
ENT67011.1	hypothetical protein D627_00716 [Brucella melitensis B115]	Overall Prediction for the Protective Antigen = 0.4926	ANTIGEN	Non-Virulent	-1039
ENT66358.1	phosphopantothenoylcysteine decarboxylase/phosphopantothenate-cysteine ligase [Brucella melitensis B115]	Overall Prediction for the Protective Antigen = 0.4787	ANTIGEN	Non-Virulent	-1018
WP_002964697.1	MULTISPECIES: DUF1134 domain-containing protein [Brucella]	Overall Prediction for the Protective Antigen = 0.4871	ANTIGEN	Non-Virulent	-1039
ENT66523.1	thioredoxin [Brucella melitensis B115]	Overall Prediction for the Protective Antigen = 0.4062	ANTIGEN	Non-Virulent	-1037
WP_002965893.1	MULTISPECIES: RidA family protein [Brucella]	Overall Prediction for the Protective Antigen = 0.3048	NON-ANTIGEN	Non-Virulent	-0.885
WP_004681903.1	MULTISPECIES: dihydroorotase [Brucella]	Overall Prediction for the Protective Antigen = 0.4004	ANTIGEN	Non-Virulent	-0.971
ENT69044.1	RNA polymerase-binding protein DksA [Brucella melitensis B115]	Overall Prediction for the Protective Antigen = 0.5239	ANTIGEN	Virulent	0.5596
WP_002964327.1	MULTISPECIES: NADP-dependent isocitrate dehydrogenase [Brucella]	Overall Prediction for the Protective Antigen = 0.5476	ANTIGEN	Non-Virulent	-1104
WP_004684568.1	MULTISPECIES: glutathione synthase [Brucella]	Overall Prediction for the Protective Antigen = 0.5789	ANTIGEN	Non-Virulent	-1046
WP_002966035.1	MULTISPECIES: acyl-CoA dehydrogenase family protein [Brucella]	Overall Prediction for the Protective Antigen = 0.5217	ANTIGEN	Non-Virulent	-0.988
WP_002964975.1	MULTISPECIES: 50S ribosomal protein L19 [Brucella]	Overall Prediction for the Protective Antigen = 0.8341	ANTIGEN	Non-Virulent	-0.997
ENT68579.1	ubiquinol-cytochrome c reductase, iron-sulfur subunit [Brucella melitensis B115]	Overall Prediction for the Protective Antigen = 0.5581	ANTIGEN	Non-Virulent	-1034
WP_004681622.1	MULTISPECIES: ABC transporter substrate-binding protein [Brucella]	Overall Prediction for the Protective Antigen = 0.4777	ANTIGEN	Non-Virulent	-1034
WP_004682158.1	MULTISPECIES: extracellular solute-binding protein [Brucella]	Overall Prediction for the Protective Antigen = 0.3866	NON-ANTIGEN	Non-Virulent	-1025
ENT68245.1	pyruvate kinase [Brucella melitensis B115]	Overall Prediction for the Protective Antigen = 0.3978	NON-ANTIGEN	Non-Virulent	-0.808
WP_002964988.1	MULTISPECIES: hypothetical protein [Brucella]	Overall Prediction for the Protective Antigen = 0.5354	ANTIGEN	Non-Virulent	-1045
WP_004684650.1	MULTISPECIES: peptidoglycan hydrolase inhibitor PhiA [Brucella]	Overall Prediction for the Protective Antigen = 0.4088	ANTIGEN	Non-Virulent	-0.929
ENT68983.1	DNA gyrase, A subunit [Brucella melitensis B115]	Overall Prediction for the Protective Antigen = 0.4643	ANTIGEN	Non-Virulent	-1027
ENT67501.1	hypothetical protein D627_01213 [Brucella melitensis B115]	Overall Prediction for the Protective Antigen = 0.4682	ANTIGEN	Non-Virulent	-0.887
WP_002965531.1	MULTISPECIES: translation initiation factor IF-1 [Hyphomicrobiales]	Overall Prediction for the Protective Antigen = 0.4566	ANTIGEN	Non-Virulent	-0.996
ENT67541.1	efflux pump periplasmic linker BepD [Brucella melitensis B115]	Overall Prediction for the Protective Antigen = 0.6849	ANTIGEN	Non-Virulent	-1084
ENT68175.1	methylmalonate-semialdehyde dehydrogenase (acylating) [Brucella melitensis B115]	Overall Prediction for the Protective Antigen = 0.4784	ANTIGEN	Non-Virulent	-0.714
ENT68791.1	protein CobW [Brucella melitensis B115]	Overall Prediction for the Protective Antigen = 0.4038	ANTIGEN	Non-Virulent	-0.911
WP_004681171.1	MULTISPECIES: VOC family protein [Brucella]	Overall Prediction for the Protective Antigen = 0.3399	NON-ANTIGEN	Non-Virulent	-1067
WP_002966318.1	MULTISPECIES: SDR family oxidoreductase [Brucella]	Overall Prediction for the Protective Antigen = 0.4182	ANTIGEN	Non-Virulent	-0.068
WP_002967989.1	MULTISPECIES: cob(I)yrinic acid a,c-diamide adenosyltransferase [Brucella]	Overall Prediction for the Protective Antigen = 0.5704	ANTIGEN	Virulent	0.0455
ENT67008.1	arginyl-tRNA synthetase [Brucella melitensis B115]	Overall Prediction for the Protective Antigen = 0.3998	NON-ANTIGEN	Non-Virulent	-1048
WP_002964107.1	MULTISPECIES: arsenate reductase (glutaredoxin) [Brucella]	Overall Prediction for the Protective Antigen = 0.3469	NON-ANTIGEN	Virulent	10328
ENT67108.1	riboflavin synthase, alpha subunit [Brucella melitensis B115]	Overall Prediction for the Protective Antigen = 0.5334	ANTIGEN	Non-Virulent	-0.930
WP_004681766.1	MULTISPECIES: outer membrane protein Omp31 [Brucella]	Overall Prediction for the Protective Antigen = 0.6689	ANTIGEN	Virulent	0.5630
ENT67225.1	hypothetical protein D627_00935 [Brucella melitensis B115]	Overall Prediction for the Protective Antigen = 0.4505	ANTIGEN	Non-Virulent	-1038
WP_002971239.1	MULTISPECIES: metal-dependent hydrolase [Brucella]	Overall Prediction for the Protective Antigen = 0.4324	ANTIGEN	Non-Virulent	-1009
WP_004683386.1	MULTISPECIES: NYN domain-containing protein [Brucella]	Overall Prediction for the Protective Antigen = 0.3690	NON-ANTIGEN	Non-Virulent	-0.587
ENT67937.1	hypothetical protein D627_01654 [Brucella melitensis B115]	Overall Prediction for the Protective Antigen = 0.5409	ANTIGEN	Non-Virulent	-0.703
WP_004683931.1	MULTISPECIES: 50S ribosomal protein L1 [Brucella]	Overall Prediction for the Protective Antigen = 0.5584	ANTIGEN	Non-Virulent	-1041
ENT67391.1	nodulation protein G [Brucella melitensis B115]	Overall Prediction for the Protective Antigen = 0.5866	ANTIGEN	Non-Virulent	-0.866
WP_004683648.1	MULTISPECIES: Grx4 family monothiol glutaredoxin [Brucella]	Overall Prediction for the Protective Antigen = 0.3928	NON-ANTIGEN	Non-Virulent	-0.056
ENT69067.1	3-deoxy-7-phosphoheptulonate synthase [Brucella melitensis B115]	Overall Prediction for the Protective Antigen = 0.4675	ANTIGEN	Non-Virulent	-1055
WP_005970121.1	SDR family oxidoreductase [Brucella melitensis]	Overall Prediction for the Protective Antigen = 0.4524	ANTIGEN	Non-Virulent	-0.502
WP_004686494.1	MULTISPECIES: murein L,D-transpeptidase [Brucella]	Overall Prediction for the Protective Antigen = 0.5691	ANTIGEN	Non-Virulent	-0.747
WP_002964341.1	MULTISPECIES: adenylate kinase [Brucella]	Overall Prediction for the Protective Antigen = 0.5071	ANTIGEN	Non-Virulent	-1019
ENT68806.1	hypothetical protein D627_00319 [Brucella melitensis B115]	Overall Prediction for the Protective Antigen = 0.4537	ANTIGEN	Non-Virulent	-0.994
WP_004683663.1	MULTISPECIES: ribulose-phosphate 3-epimerase [Brucella]	Overall Prediction for the Protective Antigen = 0.5248	ANTIGEN	Non-Virulent	-1033
WP_002963919.1	MULTISPECIES: polysaccharide biosynthesis/export family protein [Brucella]	Overall Prediction for the Protective Antigen = 0.5500	ANTIGEN	Virulent	10115
ENT66341.1	hypothetical protein D627_02973 [Brucella melitensis B115]	Overall Prediction for the Protective Antigen = 0.5810	ANTIGEN	Non-Virulent	-1028
WP_004681912.1	MULTISPECIES: esterase-like activity of phytase family protein [Brucella]	Overall Prediction for the Protective Antigen = 0.4340	ANTIGEN	Non-Virulent	-0.951
WP_002966021.1	MULTISPECIES: DUF3572 domain-containing protein [Brucella]	Overall Prediction for the Protective Antigen = 0.2686	NON-ANTIGEN	Non-Virulent	-0.151
WP_005968725.1	lipoprotein [Brucella melitensis]	Overall Prediction for the Protective Antigen = 0.5120	ANTIGEN	Virulent	0.9962
ENT68499.1	hypothetical protein D627_00007 [Brucella melitensis B115]	Overall Prediction for the Protective Antigen = 0.6100	ANTIGEN	Non-Virulent	-1027
WP_002964621.1	MULTISPECIES: cold-shock protein [Brucella]	Overall Prediction for the Protective Antigen = 0.6907	ANTIGEN	Non-Virulent	-0.165
WP_002970332.1	MULTISPECIES: hypothetical protein [Brucella]	Overall Prediction for the Protective Antigen = 0.3844	NON-ANTIGEN	Non-Virulent	-0.991
WP_004683558.1	MULTISPECIES: enoyl-CoA hydratase/isomerase family protein [Brucella]	Overall Prediction for the Protective Antigen = 0.5136	ANTIGEN	Non-Virulent	-1004
ENT66978.1	hypothetical protein D627_00682 [Brucella melitensis B115]	Overall Prediction for the Protective Antigen = 0.5843	ANTIGEN	Non-Virulent	-0.982
ENT68243.1	hypothetical protein D627_01970 [Brucella melitensis B115]	Overall Prediction for the Protective Antigen = 0.4146	ANTIGEN	Non-Virulent	-0.923
WP_004683703.1	MULTISPECIES: 5'/3'-nucleotidase SurE [Brucella]	Overall Prediction for the Protective Antigen = 0.6556	ANTIGEN	Non-Virulent	-0.984
ENT67841.1	hypothetical protein D627_01558 [Brucella melitensis B115]	Overall Prediction for the Protective Antigen = 0.5175	ANTIGEN	Non-Virulent	-1015
ENT68530.1	cell cycle response regulator CtrA [Brucella melitensis B115]	Overall Prediction for the Protective Antigen = 0.5386	ANTIGEN	Virulent	10777
ENT68300.1	phosphoserine aminotransferase [Brucella melitensis B115]	Overall Prediction for the Protective Antigen = 0.3851	NON-ANTIGEN	Non-Virulent	-1013
ENT68213.1	hypothetical protein D627_01940 [Brucella melitensis B115]	Overall Prediction for the Protective Antigen = 0.5424	ANTIGEN	Non-Virulent	-1241
ENT67416.1	exodeoxyribonuclease 7 small subunit [Brucella melitensis B115]	Overall Prediction for the Protective Antigen = 0.3211	NON-ANTIGEN	Non-Virulent	-1050
ENT67828.1	TIGR02300 family protein [Brucella melitensis B115]	Overall Prediction for the Protective Antigen = 0.7574	ANTIGEN	Virulent	10716
WP_004684438.1	MULTISPECIES: succinate dehydrogenase flavoprotein subunit [Brucella]	Overall Prediction for the Protective Antigen = 0.5921	ANTIGEN	Non-Virulent	-1020
WP_002964773.1	MULTISPECIES: adenylosuccinate synthase [Brucella]	Overall Prediction for the Protective Antigen = 0.4547	ANTIGEN	Non-Virulent	-1032
ENT65600.1	hypothetical protein D627_02220 [Brucella melitensis B115]	Overall Prediction for the Protective Antigen = 0.3578	NON-ANTIGEN	Non-Virulent	-1057
ENT68182.1	30S ribosomal protein S16 [Brucella melitensis B115]	Overall Prediction for the Protective Antigen = 0.7266	ANTIGEN	Non-Virulent	-0.216
WP_011950188.1	MULTISPECIES: peptide chain release factor 2 [Brucella]	Overall Prediction for the Protective Antigen = 0.6240	ANTIGEN	Non-Virulent	-1044
WP_004682905.1	MULTISPECIES: alpha/beta hydrolase [Brucella]	Overall Prediction for the Protective Antigen = 0.4845	ANTIGEN	Non-Virulent	-0.832
ENT67406.1	hypothetical protein D627_01118 [Brucella melitensis B115]	Overall Prediction for the Protective Antigen = 0.5544	ANTIGEN	Non-Virulent	-1031
ENT66974.1	hypothetical protein D627_00678 [Brucella melitensis B115]	Overall Prediction for the Protective Antigen = 0.7106	ANTIGEN	Non-Virulent	-1030
WP_002964590.1	MULTISPECIES: glutamine-hydrolyzing carbamoyl-phosphate synthase small subunit [Brucella]	Overall Prediction for the Protective Antigen = 0.4198	ANTIGEN	Non-Virulent	-1082
ENT67547.1	hypothetical protein D627_01259 [Brucella melitensis B115]	Overall Prediction for the Protective Antigen = 0.4082	ANTIGEN	Non-Virulent	-1078
WP_002964330.1	MULTISPECIES: alanine--tRNA ligase [Brucella]	Overall Prediction for the Protective Antigen = 0.5669	ANTIGEN	Non-Virulent	-1109
WP_002964452.1	MULTISPECIES: RbsD/FucU family protein [Brucella]	Overall Prediction for the Protective Antigen = 0.1888	NON-ANTIGEN	Non-Virulent	-1011
ENT66552.1	hypothetical protein D627_03188 [Brucella melitensis B115]	Overall Prediction for the Protective Antigen = 0.7128	ANTIGEN	Virulent	0.2139
WP_002963998.1	MULTISPECIES: Lrp/AsnC family transcriptional regulator [Brucella]	Overall Prediction for the Protective Antigen = 0.2665	NON-ANTIGEN	Non-Virulent	-0.107
WP_004682885.1	MULTISPECIES: hypothetical protein [Brucella]	Overall Prediction for the Protective Antigen = 0.4489	ANTIGEN	Virulent	0.3889
WP_002971188.1	MULTISPECIES: VOC family protein [Brucella]	Overall Prediction for the Protective Antigen = 0.5331	ANTIGEN	Non-Virulent	-0.849
WP_005971869.1	MULTISPECIES: TldD/PmbA family protein [Brucella]	Overall Prediction for the Protective Antigen = 0.6664	ANTIGEN	Non-Virulent	-0.393
ENT66394.1	acetylglutamate kinase [Brucella melitensis B115]	Overall Prediction for the Protective Antigen = 0.4017	ANTIGEN	Non-Virulent	-1044
WP_002964949.1	MULTISPECIES: glutaredoxin 3 [Brucella]	Overall Prediction for the Protective Antigen = 0.5561	ANTIGEN	Non-Virulent	-1005
ENT65499.1	hypothetical protein D627_02119 [Brucella melitensis B115]	Overall Prediction for the Protective Antigen = 0.4313	ANTIGEN	Non-Virulent	-1110
WP_002965432.1	MULTISPECIES: DUF934 domain-containing protein [Brucella]	Overall Prediction for the Protective Antigen = 0.5394	ANTIGEN	Non-Virulent	-0.574
WP_002965096.1	MULTISPECIES: acetyl-CoA carboxylase carboxyltransferase subunit alpha [Brucella]	Overall Prediction for the Protective Antigen = 0.4919	ANTIGEN	Non-Virulent	-1061
WP_002964604.1	MULTISPECIES: LysR family transcriptional regulator [Brucella]	Overall Prediction for the Protective Antigen = 0.2657	NON-ANTIGEN	Non-Virulent	-1017
ENT68188.1	bifunctional purine biosynthesis protein purH [Brucella melitensis B115]	Overall Prediction for the Protective Antigen = 0.5214	ANTIGEN	Non-Virulent	-0.972
ENT68766.1	hypothetical protein D627_00278 [Brucella melitensis B115]	Overall Prediction for the Protective Antigen = 0.9493	ANTIGEN	Non-Virulent	-0.703
WP_002966418.1	MULTISPECIES: CaiB/BaiF CoA-transferase family protein [Brucella]	Overall Prediction for the Protective Antigen = 0.5182	ANTIGEN	Non-Virulent	-0.991
ENT68327.1	hypothetical protein D627_02054 [Brucella melitensis B115]	Overall Prediction for the Protective Antigen = 0.3571	NON-ANTIGEN	Virulent	0.4078
ENT66151.1	UTP-glucose-1-phosphate uridylyltransferase [Brucella melitensis B115]	Overall Prediction for the Protective Antigen = 0.4108	ANTIGEN	Non-Virulent	-1278
WP_004681889.1	MULTISPECIES: DsbA family oxidoreductase [Brucella]	Overall Prediction for the Protective Antigen = 0.6611	ANTIGEN	Non-Virulent	-1088
WP_002965185.1	MULTISPECIES: 50S ribosomal protein L20 [Brucella]	Overall Prediction for the Protective Antigen = 0.3933	NON-ANTIGEN	Non-Virulent	-0.489
ENT67869.1	polyribonucleotide nucleotidyltransferase [Brucella melitensis B115]	Overall Prediction for the Protective Antigen = 0.5211	ANTIGEN	Non-Virulent	-0.872
WP_002964823.1	MULTISPECIES: DUF1013 domain-containing protein [Brucella]	Overall Prediction for the Protective Antigen = 0.5731	ANTIGEN	Non-Virulent	-1035
WP_004682439.1	MULTISPECIES: RidA family protein [Brucella]	Overall Prediction for the Protective Antigen = 0.3337	NON-ANTIGEN	Non-Virulent	-0.987
WP_002964144.1	MULTISPECIES: 2Fe-2S iron-sulfur cluster-binding protein [Brucella]	Overall Prediction for the Protective Antigen = 0.7040	ANTIGEN	Non-Virulent	-0.586
ENT68776.1	protein-export membrane protein SecD [Brucella melitensis B115]	Overall Prediction for the Protective Antigen = 0.6450	ANTIGEN	Non-Virulent	-1012
WP_004686833.1	MULTISPECIES: NADP-dependent phosphogluconate dehydrogenase [Brucella]	Overall Prediction for the Protective Antigen = 0.3824	NON-ANTIGEN	Non-Virulent	-1023
ENT66037.1	hypothetical protein D627_02662 [Brucella melitensis B115]	Overall Prediction for the Protective Antigen = 0.6008	ANTIGEN	Virulent	11366
WP_004684071.1	MULTISPECIES: redox-regulated ATPase YchF [Brucella]	Overall Prediction for the Protective Antigen = 0.4369	ANTIGEN	Non-Virulent	-0.979
ENT68483.1	FeS assembly ATPase SufC [Brucella melitensis B115]	Overall Prediction for the Protective Antigen = 0.5480	ANTIGEN	Non-Virulent	-1011
ENT67365.1	hypothetical protein D627_01077 [Brucella melitensis B115]	Overall Prediction for the Protective Antigen = 0.6730	ANTIGEN	Virulent	0.9723
WP_002964850.1	MULTISPECIES: ferredoxin FdxA [Brucella]	Overall Prediction for the Protective Antigen = 0.6205	ANTIGEN	Virulent	10295
WP_002963610.1	MULTISPECIES: 30S ribosomal protein S18 [Alphaproteobacteria]	Overall Prediction for the Protective Antigen = 0.3163	NON-ANTIGEN	Virulent	10452
WP_002963928.1	MULTISPECIES: O-acetylhomoserine aminocarboxypropyltransferase [Brucella]	Overall Prediction for the Protective Antigen = 0.3858	NON-ANTIGEN	Non-Virulent	-0.984
ENT67555.1	hypothetical protein D627_01267 [Brucella melitensis B115]	Overall Prediction for the Protective Antigen = 0.6508	ANTIGEN	Non-Virulent	-1019
ENT68083.1	arginine biosynthesis ArgJ [Brucella melitensis B115]	Overall Prediction for the Protective Antigen = 0.4763	ANTIGEN	Non-Virulent	-1026
WP_004684010.1	MULTISPECIES: CreA family protein [Brucella]	Overall Prediction for the Protective Antigen = 0.2999	NON-ANTIGEN	Non-Virulent	-0.878
WP_002963932.1	MULTISPECIES: hypothetical protein [Brucella]	Overall Prediction for the Protective Antigen = 0.5634	ANTIGEN	Non-Virulent	-0.997
ENT65917.1	hypothetical protein D627_02541 [Brucella melitensis B115]	Overall Prediction for the Protective Antigen = 0.3563	NON-ANTIGEN	Virulent	0.9668
ENT67053.1	hypothetical protein D627_00758 [Brucella melitensis B115]	Overall Prediction for the Protective Antigen = 0.5927	ANTIGEN	Non-Virulent	-0.026
WP_002964340.1	MULTISPECIES: 30S ribosomal protein S13 [Brucella]	Overall Prediction for the Protective Antigen = 0.8475	ANTIGEN	Non-Virulent	-0.079
ENT67718.1	hypothetical protein D627_01434 [Brucella melitensis B115]	Overall Prediction for the Protective Antigen = 0.2997	NON-ANTIGEN	Non-Virulent	-1013
ENT66162.1	type IV secretion system protein virB10 [Brucella melitensis B115]	Overall Prediction for the Protective Antigen = 0.7083	ANTIGEN	Virulent	10480
ENT68148.1	peptide chain release factor 1 [Brucella melitensis B115]	Overall Prediction for the Protective Antigen = 0.6875	ANTIGEN	Non-Virulent	-1019
ENT68847.1	50S ribosomal protein L10 [Brucella melitensis B115]	Overall Prediction for the Protective Antigen = 0.3682	NON-ANTIGEN	Non-Virulent	-1058
WP_002964666.1	MULTISPECIES: OmpW family protein [Brucella]	Overall Prediction for the Protective Antigen = 0.6916	ANTIGEN	Non-Virulent	-0.999
ENT66047.1	hypothetical protein D627_02672 [Brucella melitensis B115]	Overall Prediction for the Protective Antigen = 0.5435	ANTIGEN	Non-Virulent	-1033
WP_002965622.1	MULTISPECIES: 2,3,4,5-tetrahydropyridine-2,6-dicarboxylate N-succinyltransferase [Brucella]	Overall Prediction for the Protective Antigen = 0.4399	ANTIGEN	Non-Virulent	-1005
WP_002963832.1	MULTISPECIES: DNA polymerase III subunit chi [Brucella]	Overall Prediction for the Protective Antigen = 0.4557	ANTIGEN	Virulent	10375
ENT65782.1	hypothetical protein D627_02406 [Brucella melitensis B115]	Overall Prediction for the Protective Antigen = 0.4888	ANTIGEN	Non-Virulent	-0.992
ENT68866.1	30S ribosomal protein S17 [Brucella melitensis B115]	Overall Prediction for the Protective Antigen = 0.2441	NON-ANTIGEN	Virulent	0.8942
ENT68704.1	hypothetical protein D627_00216 [Brucella melitensis B115]	Overall Prediction for the Protective Antigen = 0.6255	ANTIGEN	Non-Virulent	-0.876
ENT68857.1	50S ribosomal protein L3 [Brucella melitensis B115]	Overall Prediction for the Protective Antigen = 0.7407	ANTIGEN	Non-Virulent	-1040
WP_002964365.1	MULTISPECIES: 30S ribosomal protein S7 [Brucella]	Overall Prediction for the Protective Antigen = 0.7999	ANTIGEN	Non-Virulent	-0.989
ENT69029.1	hypothetical protein D627_00548 [Brucella melitensis B115]	Overall Prediction for the Protective Antigen = 0.5353	ANTIGEN	Non-Virulent	-1010
WP_004684541.1	MULTISPECIES: ATP-dependent protease ATPase subunit HslU [Brucella]	Overall Prediction for the Protective Antigen = 0.5074	ANTIGEN	Non-Virulent	-0.963
WP_004683696.1	MULTISPECIES: SPOR domain-containing protein [Brucella]	Overall Prediction for the Protective Antigen = 0.6522	ANTIGEN	Non-Virulent	-1027
WP_002971682.1	MULTISPECIES: ABC transporter substrate-binding protein [Brucella]	Overall Prediction for the Protective Antigen = 0.4580	ANTIGEN	Non-Virulent	-1014
ENT68030.1	hypothetical protein D627_01748 [Brucella melitensis B115]	Overall Prediction for the Protective Antigen = 0.5767	ANTIGEN	Non-Virulent	-0.238
ENT66028.1	hypothetical protein D627_02653 [Brucella melitensis B115]	Overall Prediction for the Protective Antigen = 0.9928	ANTIGEN	Virulent	0.2398
WP_002964079.1	MULTISPECIES: gamma-butyrobetaine hydroxylase-like domain-containing protein [Brucella]	Overall Prediction for the Protective Antigen = 0.5349	ANTIGEN	Non-Virulent	-0.058
Supplementary Table 2-2: Immunogenic candidates for IZS Brucellin proteins, predicted using Vaxijen and VirulentPred. The proteins identified as immunogenic by at least one tool are highlighted in bold

## Sheet: OCB
Description	Vaxijen		VirulentPred
>ENT67944.1 phosphoribosyl-ATP pyrophosphatase [Brucella melitensis B115] Overall Protective Antigen Prediction	Overall Protective Antigen Prediction = 0.4681	Probable ANTIGEN	Non-Virulent	-0.327
>ENT68602.1 hypothetical protein D627_00113 [Brucella melitensis B115] Overall Protective Antigen Prediction	Overall Protective Antigen Prediction = 0.3514	Probable NON-ANTIGEN	Non-Virulent	-1021
>ENT67037.1 hypothetical protein D627_00742 [Brucella melitensis B115] Overall Protective Antigen Prediction	Overall Protective Antigen Prediction = 0.3499	Probable NON-ANTIGEN	Non-Virulent	-0.532
>ENT66983.1 hypothetical protein D627_00687 [Brucella melitensis B115] Overall Protective Antigen Prediction	Overall Protective Antigen Prediction = 0.4611	Probable ANTIGEN	Non-Virulent	-0.096
>WP_004682023.1 MULTISPECIES: ABC transporter substrate-binding protein [Brucella] Overall Protective Antigen Prediction	Overall Protective Antigen Prediction = 0.5139	Probable ANTIGEN	Non-Virulent	-1016
>WP_002964262.1 MULTISPECIES: 3-deoxy-8-phosphooctulonate synthase [Brucella] Overall Protective Antigen Prediction	Overall Protective Antigen Prediction = 0.3979	Probable NON-ANTIGEN	Non-Virulent	-0.919
>ENT68920.1 hypothetical protein D627_00437 [Brucella melitensis B115] Overall Protective Antigen Prediction	Overall Protective Antigen Prediction = 0.2427	Probable NON-ANTIGEN	Non-Virulent	-1010
>WP_002966849.1 MULTISPECIES: cell envelope integrity protein EipB [Brucella] Overall Protective Antigen Prediction	Overall Protective Antigen Prediction = 0.6653	Probable ANTIGEN	Non-Virulent	-1068
>WP_002964825.1 MULTISPECIES: DUF1192 domain-containing protein [Brucella] Overall Protective Antigen Prediction	Overall Protective Antigen Prediction = 0.4391	Probable ANTIGEN	Virulent	0.5928
>WP_004684435.1 MULTISPECIES: VOC family protein [Brucella] Overall Protective Antigen Prediction	Overall Protective Antigen Prediction = 0.4450	Probable ANTIGEN	Non-Virulent	-0.992
>ENT67021.1 hypothetical protein D627_00726 [Brucella melitensis B115] Overall Protective Antigen Prediction	Overall Protective Antigen Prediction = 0.6741	Probable ANTIGEN	Non-Virulent	-1033
>WP_004683449.1 MULTISPECIES: nucleoside-diphosphate kinase [Brucella] Overall Protective Antigen Prediction	Overall Protective Antigen Prediction = 0.3280	Probable NON-ANTIGEN	Non-Virulent	-1036
>ENT68133.1 porphobilinogen deaminase [Brucella melitensis B115] Overall Protective Antigen Prediction	Overall Protective Antigen Prediction = 0.5629	Probable ANTIGEN	Non-Virulent	-1065
>WP_004684586.1 MULTISPECIES: beta-ketoacyl-ACP synthase I [Brucella] Overall Protective Antigen Prediction	Overall Protective Antigen Prediction = 0.5418	Probable ANTIGEN	Non-Virulent	-1026
>ENT67548.1 glucose-6-phosphate isomerase [Brucella melitensis B115] Overall Protective Antigen Prediction	Overall Protective Antigen Prediction = 0.3847	Probable NON-ANTIGEN	Non-Virulent	-1099
>WP_002965160.1 MULTISPECIES: PTS sugar transporter subunit IIA [Brucella] Overall Protective Antigen Prediction	Overall Protective Antigen Prediction = 0.4463	Probable ANTIGEN	Non-Virulent	-0.905
>ENT68049.1 hypothetical protein D627_01768 [Brucella melitensis B115] Overall Protective Antigen Prediction	Overall Protective Antigen Prediction = 0.5887	Probable ANTIGEN	Non-Virulent	-0.966
>WP_004681866.1 MULTISPECIES: peptide ABC transporter substrate-binding protein [Brucella] Overall Protective Antigen Prediction	Overall Protective Antigen Prediction = 0.4350	Probable ANTIGEN	Non-Virulent	-1013
>WP_002967303.1 MULTISPECIES: peptide ABC transporter substrate-binding protein [Brucella] Overall Protective Antigen Prediction	Overall Protective Antigen Prediction = 0.4978	Probable ANTIGEN	Non-Virulent	-1016
>WP_002966387.1 MULTISPECIES: chaperonin GroEL [Brucella] Overall Protective Antigen Prediction	Overall Protective Antigen Prediction = 0.5491	Probable ANTIGEN	Non-Virulent	-0.901
>ENT68770.1 hypothetical protein D627_00283 [Brucella melitensis B115] Overall Protective Antigen Prediction	Overall Protective Antigen Prediction = 0.4714	Probable ANTIGEN	Non-Virulent	-1012
>ENT65592.1 hypothetical protein D627_02212 [Brucella melitensis B115] Overall Protective Antigen Prediction	Overall Protective Antigen Prediction = 0.4416	Probable ANTIGEN	Non-Virulent	-1073
>WP_002966589.1 MULTISPECIES: amino acid ABC transporter substrate-binding protein [Brucella] Overall Protective Antigen Prediction	Overall Protective Antigen Prediction = 0.5831	Probable ANTIGEN	Non-Virulent	-1037
>ENT65602.1 hypothetical protein D627_02222 [Brucella melitensis B115] Overall Protective Antigen Prediction	Overall Protective Antigen Prediction = 0.5044	Probable ANTIGEN	Non-Virulent	-0.999
>WP_002965212.1 MULTISPECIES: DNA starvation/stationary phase protection protein Dps [Brucella] Overall Protective Antigen Prediction	Overall Protective Antigen Prediction = 0.5493	Probable ANTIGEN	Virulent	11031
>WP_004681934.1 MULTISPECIES: sn-glycerol-3-phosphate ABC transporter substrate-binding protein UgpB [Brucella] Overall Protective Antigen Prediction	Overall Protective Antigen Prediction = 0.4289	Probable ANTIGEN	Non-Virulent	-1003
>ENT68848.1 50S ribosomal protein L7/L12 [Brucella melitensis B115] Overall Protective Antigen Prediction	Overall Protective Antigen Prediction = 0.6244	Probable ANTIGEN	Virulent	0.3261
>WP_004684652.1 MULTISPECIES: sulfate ABC transporter substrate-binding protein [Brucella] Overall Protective Antigen Prediction	Overall Protective Antigen Prediction = 0.4652	Probable ANTIGEN	Non-Virulent	-1010
>ENT68895.1 hypothetical protein D627_00412 [Brucella melitensis B115] Overall Protective Antigen Prediction	Overall Protective Antigen Prediction = 0.5472	Probable ANTIGEN	Non-Virulent	-1043
>ENT67626.1 hypothetical protein D627_01341 [Brucella melitensis B115] Overall Protective Antigen Prediction	Overall Protective Antigen Prediction = 0.4845	Probable ANTIGEN	Non-Virulent	-1003
>WP_004686219.1 MULTISPECIES: ABC transporter substrate-binding protein [Brucella] Overall Protective Antigen Prediction	Overall Protective Antigen Prediction = 0.4502	Probable ANTIGEN	Non-Virulent	-1035
>WP_004684242.1 MULTISPECIES: branched-chain amino acid ABC transporter substrate-binding protein [Brucella] Overall Protective Antigen Prediction	Overall Protective Antigen Prediction = 0.4461	Probable ANTIGEN	Non-Virulent	-1037
>ENT68926.1 ribosome-recycling factor [Brucella melitensis B115] Overall Protective Antigen Prediction	Overall Protective Antigen Prediction = 0.4476	Probable ANTIGEN	Non-Virulent	-1015
>WP_004682225.1 MULTISPECIES: D-ribose ABC transporter substrate-binding protein [Brucella] Overall Protective Antigen Prediction	Overall Protective Antigen Prediction = 0.4479	Probable ANTIGEN	Non-Virulent	-1024
>WP_004681883.1 MULTISPECIES: bacterioferritin [Brucella] Overall Protective Antigen Prediction	Overall Protective Antigen Prediction = 0.4843	Probable ANTIGEN	Non-Virulent	-0.982
>ENT67800.1 hypothetical protein D627_01516 [Brucella melitensis B115] Overall Protective Antigen Prediction	Overall Protective Antigen Prediction = 0.6190	Probable ANTIGEN	Non-Virulent	-1088
>ENT68170.1 carboxy-terminal-processing protease [Brucella melitensis B115] Overall Protective Antigen Prediction	Overall Protective Antigen Prediction = 0.5636	Probable ANTIGEN	Non-Virulent	-0.663
>WP_004681017.1 MULTISPECIES: D-xylose ABC transporter substrate-binding protein [Brucella] Overall Protective Antigen Prediction	Overall Protective Antigen Prediction = 0.6174	Probable ANTIGEN	Non-Virulent	-1005
>WP_002972093.1 MULTISPECIES: superoxide dismutase family protein [Brucella] Overall Protective Antigen Prediction	Overall Protective Antigen Prediction = 0.8047	Probable ANTIGEN	Virulent	10918
>ENT67839.1 hypothetical protein D627_01556 [Brucella melitensis B115] Overall Protective Antigen Prediction	Overall Protective Antigen Prediction = 0.5163	Probable ANTIGEN	Non-Virulent	-1045
>WP_004682068.1 MULTISPECIES: ABC transporter substrate-binding protein [Brucella] Overall Protective Antigen Prediction	Overall Protective Antigen Prediction = 0.5123	Probable ANTIGEN	Non-Virulent	-1013
>WP_002964581.1 MULTISPECIES: outer membrane protein BP26/OMP28 [Brucella] Overall Protective Antigen Prediction	Overall Protective Antigen Prediction = 0.5381	Probable ANTIGEN	Virulent	0.9855
>ENT69074.1 nitrogen regulatory protein P-II [Brucella melitensis B115] Overall Protective Antigen Prediction	Overall Protective Antigen Prediction = 0.3036	Probable NON-ANTIGEN	Non-Virulent	-0.926
>ENT68061.1 cysteine synthase A [Brucella melitensis B115] Overall Protective Antigen Prediction	Overall Protective Antigen Prediction = 0.5072	Probable ANTIGEN	Non-Virulent	-1017
>ENT67252.1 hypothetical protein D627_00963 [Brucella melitensis B115] Overall Protective Antigen Prediction	Overall Protective Antigen Prediction = 0.6243	Probable ANTIGEN	Non-Virulent	-1034
>ENT66457.1 hypothetical protein D627_03092 [Brucella melitensis B115] Overall Protective Antigen Prediction	Overall Protective Antigen Prediction = 0.5623	Probable ANTIGEN	Non-Virulent	-1038
>ENT66035.1 chaperonin [Brucella melitensis B115] Overall Protective Antigen Prediction	Overall Protective Antigen Prediction = 0.7970	Probable ANTIGEN	Non-Virulent	-1038
>WP_002967859.1 MULTISPECIES: polyamine ABC transporter substrate-binding protein [Brucella] Overall Protective Antigen Prediction	Overall Protective Antigen Prediction = 0.3441	Probable NON-ANTIGEN	Non-Virulent	-0.997
>WP_002963881.1 MULTISPECIES: amino acid ABC transporter substrate-binding protein [Brucella] Overall Protective Antigen Prediction	Overall Protective Antigen Prediction = 0.4465	Probable ANTIGEN	Non-Virulent	-1026
>ENT68645.1 hypothetical protein D627_00157 [Brucella melitensis B115] Overall Protective Antigen Prediction	Overall Protective Antigen Prediction = 0.4892	Probable ANTIGEN	Non-Virulent	-1015
>WP_002964610.1 MULTISPECIES: transcription elongation factor GreA [Brucella] Overall Protective Antigen Prediction	Overall Protective Antigen Prediction = 0.6386	Probable ANTIGEN	Non-Virulent	-1017
>ENT67038.1 hypothetical protein D627_00743 [Brucella melitensis B115] Overall Protective Antigen Prediction	Overall Protective Antigen Prediction = 0.6633	Probable ANTIGEN	Virulent	0.6945
>ENT68291.1 protein tolB [Brucella melitensis B115] Overall Protective Antigen Prediction	Overall Protective Antigen Prediction = 0.5655	Probable ANTIGEN	Virulent	10700
>ENT65610.1 hypothetical protein D627_02230 [Brucella melitensis B115] Overall Protective Antigen Prediction	Overall Protective Antigen Prediction = 0.5337	Probable ANTIGEN	Non-Virulent	-0.219
>WP_002967344.1 MULTISPECIES: ABC transporter substrate-binding protein [Brucella] Overall Protective Antigen Prediction	Overall Protective Antigen Prediction = 0.4686	Probable ANTIGEN	Non-Virulent	-1016
>ENT66111.1 hypothetical protein D627_02736 [Brucella melitensis B115] Overall Protective Antigen Prediction	Overall Protective Antigen Prediction = 0.4773	Probable ANTIGEN	Non-Virulent	-1010
>ENT66463.1 hypothetical protein D627_03098 [Brucella melitensis B115] Overall Protective Antigen Prediction	Overall Protective Antigen Prediction = 0.4800	Probable ANTIGEN	Non-Virulent	-1004
>WP_004689731.1 MULTISPECIES: pyruvate dehydrogenase complex dihydrolipoamide acetyltransferase [Brucella] Overall Protective Antigen Prediction	Overall Protective Antigen Prediction = 0.6084	Probable ANTIGEN	Non-Virulent	-1039
>WP_004683843.1 MULTISPECIES: phosphopyruvate hydratase [Brucella] Overall Protective Antigen Prediction	Overall Protective Antigen Prediction = 0.6112	Probable ANTIGEN	Non-Virulent	-0.956
>WP_004681928.1 MULTISPECIES: ABC transporter substrate-binding protein [Brucella] Overall Protective Antigen Prediction	Overall Protective Antigen Prediction = 0.4190	Probable ANTIGEN	Non-Virulent	-1015
>ENT67728.1 S-(hydroxymethyl)glutathione dehydrogenase [Brucella melitensis B115] Overall Protective Antigen Prediction	Overall Protective Antigen Prediction = 0.4688	Probable ANTIGEN	Non-Virulent	-1020
>ENT68831.1 hypothetical protein D627_00345 [Brucella melitensis B115] Overall Protective Antigen Prediction	Overall Protective Antigen Prediction = 0.2834	Probable NON-ANTIGEN	Non-Virulent	-1041
>ENT67372.1 hypothetical protein D627_01084 [Brucella melitensis B115] Overall Protective Antigen Prediction	Overall Protective Antigen Prediction = 0.7070	Probable ANTIGEN	Virulent	0.5817
>WP_002966369.1 MULTISPECIES: DUF4170 domain-containing protein [Brucella] Overall Protective Antigen Prediction	Overall Protective Antigen Prediction = 0.6924	Probable ANTIGEN	Non-Virulent	-0.649
>WP_002964509.1 MULTISPECIES: DUF2853 family protein [Brucella] Overall Protective Antigen Prediction	Overall Protective Antigen Prediction = 0.3720	Probable NON-ANTIGEN	Non-Virulent	-0.188
>ENT67498.1 hypothetical protein D627_01210 [Brucella melitensis B115] Overall Protective Antigen Prediction	Overall Protective Antigen Prediction = 0.7525	Probable ANTIGEN	Virulent	0.9794
>ENT67689.1 protein grpE [Brucella melitensis B115] Overall Protective Antigen Prediction	Overall Protective Antigen Prediction = 0.6487	Probable ANTIGEN	Non-Virulent	-0.951
>WP_002964766.1 MULTISPECIES: dUTP diphosphatase [Brucella] Overall Protective Antigen Prediction	Overall Protective Antigen Prediction = 0.6841	Probable ANTIGEN	Non-Virulent	-0.998
>WP_004684447.1 dihydrolipoyl dehydrogenase [Brucella melitensis] Overall Protective Antigen Prediction	Overall Protective Antigen Prediction = 0.5945	Probable ANTIGEN	Non-Virulent	-1020
>ENT68548.1 hypothetical protein D627_00059 [Brucella melitensis B115] Overall Protective Antigen Prediction	Overall Protective Antigen Prediction = 0.5764	Probable ANTIGEN	Non-Virulent	-0.988
>ENT68975.1 DNA-binding protein HRL18 [Brucella melitensis B115] Overall Protective Antigen Prediction	Overall Protective Antigen Prediction = 0.6879	Probable ANTIGEN	Non-Virulent	-0.819
>WP_002964611.1 MULTISPECIES: DUF1176 domain-containing protein [Brucella] Overall Protective Antigen Prediction	Overall Protective Antigen Prediction = 0.5408	Probable ANTIGEN	Non-Virulent	-0.468
>ENT67289.1 superoxide dismutase [Mn] [Brucella melitensis B115] Overall Protective Antigen Prediction	Overall Protective Antigen Prediction = 0.5823	Probable ANTIGEN	Virulent	0.4446
>WP_004684719.1 MULTISPECIES: fumarylacetoacetate hydrolase family protein [Brucella] Overall Protective Antigen Prediction	Overall Protective Antigen Prediction = 0.4988	Probable ANTIGEN	Non-Virulent	-1065
>ENT68304.1 hypothetical protein D627_02031 [Brucella melitensis B115] Overall Protective Antigen Prediction	Overall Protective Antigen Prediction = 0.6702	Probable ANTIGEN	Non-Virulent	-1032
>WP_002965314.1 MULTISPECIES: hypothetical protein [Brucella] Overall Protective Antigen Prediction	Overall Protective Antigen Prediction = 0.3560	Probable NON-ANTIGEN	Virulent	0.5588
>ENT65973.1 hypothetical protein D627_02598 [Brucella melitensis B115] Overall Protective Antigen Prediction	Overall Protective Antigen Prediction = 0.4459	Probable ANTIGEN	Non-Virulent	-1022
>WP_002963624.1 MULTISPECIES: invasion associated locus B family protein [Brucella] Overall Protective Antigen Prediction	Overall Protective Antigen Prediction = 0.5111	Probable ANTIGEN	Non-Virulent	-1043
>WP_004684204.1 MULTISPECIES: thiamine ABC transporter substrate binding subunit [Brucella] Overall Protective Antigen Prediction	Overall Protective Antigen Prediction = 0.3437	Probable NON-ANTIGEN	Non-Virulent	-1086
>WP_002965202.1 MULTISPECIES: PstS family phosphate ABC transporter substrate-binding protein [Brucella] Overall Protective Antigen Prediction	Overall Protective Antigen Prediction = 0.6350	Probable ANTIGEN	Non-Virulent	-0.953
>ENT67355.1 hypothetical protein D627_01067 [Brucella melitensis B115] Overall Protective Antigen Prediction	Overall Protective Antigen Prediction = 0.3404	Probable NON-ANTIGEN	Non-Virulent	-1004
>ENT67928.1 thioredoxin C-1 [Brucella melitensis B115] Overall Protective Antigen Prediction	Overall Protective Antigen Prediction = 0.4441	Probable ANTIGEN	Non-Virulent	-0.983
>WP_002967978.1 MULTISPECIES: peptidylprolyl isomerase [Brucella] Overall Protective Antigen Prediction	Overall Protective Antigen Prediction = 0.5637	Probable ANTIGEN	Non-Virulent	-0.897
>ENT69069.1 hypothetical protein D627_00589 [Brucella melitensis B115] Overall Protective Antigen Prediction	Overall Protective Antigen Prediction = 0.2979	Probable NON-ANTIGEN	Virulent	0.4072
>ENT66980.1 acetyl-CoA carboxylase, biotin carboxyl carrier protein [Brucella melitensis B115] Overall Protective Antigen Prediction	Overall Protective Antigen Prediction = 0.4121	Probable ANTIGEN	Non-Virulent	-1018
>WP_002972089.1 MULTISPECIES: siderophore ABC transporter substrate-binding protein [Brucella] Overall Protective Antigen Prediction	Overall Protective Antigen Prediction = 0.4933	Probable ANTIGEN	Non-Virulent	-0.937
>WP_002965058.1 MULTISPECIES: inorganic diphosphatase [Brucella] Overall Protective Antigen Prediction	Overall Protective Antigen Prediction = 0.3233	Probable NON-ANTIGEN	Non-Virulent	-1016
>ENT65551.1 hypothetical protein D627_02171 [Brucella melitensis B115] Overall Protective Antigen Prediction	Overall Protective Antigen Prediction = 0.4229	Probable ANTIGEN	Non-Virulent	-0.995
>ENT67350.1 hypothetical protein D627_01062 [Brucella melitensis B115] Overall Protective Antigen Prediction	Overall Protective Antigen Prediction = 0.6117	Probable ANTIGEN	Non-Virulent	-1025
>WP_002965460.1 MULTISPECIES: ABC transporter substrate-binding protein [Brucella] Overall Protective Antigen Prediction	Overall Protective Antigen Prediction = 0.4826	Probable ANTIGEN	Non-Virulent	-0.915
>WP_002967690.1 MULTISPECIES: single-stranded DNA-binding protein [Brucella] Overall Protective Antigen Prediction	Overall Protective Antigen Prediction = 0.9470	Probable ANTIGEN	Virulent	0.9967
>WP_002966234.1 MULTISPECIES: catalase KatA [Brucella] Overall Protective Antigen Prediction	Overall Protective Antigen Prediction = 0.4698	Probable ANTIGEN	Non-Virulent	-1007
>ENT65492.1 nickel ABC transporter, nickel/metallophore periplasmic binding protein [Brucella melitensis B115] Overall Protective Antigen Prediction	Overall Protective Antigen Prediction = 0.5579	Probable ANTIGEN	Non-Virulent	-0.986
>WP_002971243.1 MULTISPECIES: invasion associated locus B family protein [Brucella] Overall Protective Antigen Prediction	Overall Protective Antigen Prediction = 0.4166	Probable ANTIGEN	Virulent	10676
>WP_002966226.1 MULTISPECIES: iron transporter [Brucella] Overall Protective Antigen Prediction	Overall Protective Antigen Prediction = 0.5532	Probable ANTIGEN	Non-Virulent	-1042
>ENT68135.1 hypothetical protein D627_01855 [Brucella melitensis B115] Overall Protective Antigen Prediction	Overall Protective Antigen Prediction = 0.7450	Probable ANTIGEN	Virulent	10143
>ENT68713.1 hypothetical protein D627_00225 [Brucella melitensis B115] Overall Protective Antigen Prediction	Overall Protective Antigen Prediction = 0.5800	Probable ANTIGEN	Non-Virulent	-1055
>ENT67182.1 hypothetical protein D627_00892 [Brucella melitensis B115] Overall Protective Antigen Prediction	Overall Protective Antigen Prediction = 0.4858	Probable ANTIGEN	Non-Virulent	-0.997
>WP_004684587.1 MULTISPECIES: MetQ/NlpA family ABC transporter substrate-binding protein [Brucella] Overall Protective Antigen Prediction	Overall Protective Antigen Prediction = 0.4340	Probable ANTIGEN	Non-Virulent	-1017
>ENT68988.1 hypothetical protein D627_00505 [Brucella melitensis B115] Overall Protective Antigen Prediction	Overall Protective Antigen Prediction = 0.5657	Probable ANTIGEN	Non-Virulent	-1000
>ENT66404.1 hypothetical protein D627_03039 [Brucella melitensis B115] Overall Protective Antigen Prediction	Overall Protective Antigen Prediction = 0.4017	Probable ANTIGEN	Non-Virulent	-0.930
>ENT68957.1 dihydrolipoyl dehydrogenase [Brucella melitensis B115] Overall Protective Antigen Prediction	Overall Protective Antigen Prediction = 0.5362	Probable ANTIGEN	Non-Virulent	-1081
>ENT68917.1 hypothetical protein D627_00434 [Brucella melitensis B115] Overall Protective Antigen Prediction	Overall Protective Antigen Prediction = 0.4351	Probable ANTIGEN	Non-Virulent	-1013
>WP_002966132.1 MULTISPECIES: nitroreductase family protein [Brucella] Overall Protective Antigen Prediction	Overall Protective Antigen Prediction = 0.2212	Probable NON-ANTIGEN	Non-Virulent	-1034
>WP_004681835.1 MULTISPECIES: cupin domain-containing protein [Brucella] Overall Protective Antigen Prediction	Overall Protective Antigen Prediction = 0.5072	Probable ANTIGEN	Non-Virulent	-1016
>WP_004685697.1 MULTISPECIES: DegQ family serine endoprotease [Brucella] Overall Protective Antigen Prediction	Overall Protective Antigen Prediction = 0.5910	Probable ANTIGEN	Virulent	0.4503
>ENT67950.1 ATP-dependent protease subunit HslV [Brucella melitensis B115] Overall Protective Antigen Prediction	Overall Protective Antigen Prediction = 0.4660	Probable ANTIGEN	Non-Virulent	-0.786
>ENT67343.1 5-hydroxyisourate hydrolase [Brucella melitensis B115] Overall Protective Antigen Prediction	Overall Protective Antigen Prediction = 0.7050	Probable ANTIGEN	Non-Virulent	-0.116
>ENT67407.1 hypothetical protein D627_01119 [Brucella melitensis B115] Overall Protective Antigen Prediction	Overall Protective Antigen Prediction = 0.5326	Probable ANTIGEN	Virulent	10745
>ENT68740.1 hypothetical protein D627_00252 [Brucella melitensis B115] Overall Protective Antigen Prediction	Overall Protective Antigen Prediction = 0.4093	Probable ANTIGEN	Non-Virulent	-0.951
>ENT67669.1 hypothetical protein D627_01385 [Brucella melitensis B115] Overall Protective Antigen Prediction	Overall Protective Antigen Prediction = 0.4225	Probable ANTIGEN	Non-Virulent	-1000
>ENT66138.1 hypothetical protein D627_02763 [Brucella melitensis B115] Overall Protective Antigen Prediction	Overall Protective Antigen Prediction = 0.2194	Probable NON-ANTIGEN	Non-Virulent	-1032
>ENT68897.1 hypothetical protein D627_00414 [Brucella melitensis B115] Overall Protective Antigen Prediction	Overall Protective Antigen Prediction = 0.8061	Probable ANTIGEN	Non-Virulent	-0.708
>WP_004683101.1 MULTISPECIES: 50S ribosomal protein L9 [Brucella] Overall Protective Antigen Prediction	Overall Protective Antigen Prediction = 0.6087	Probable ANTIGEN	Non-Virulent	-0.882
>ENT68987.1 hypothetical protein D627_00504 [Brucella melitensis B115] Overall Protective Antigen Prediction	Overall Protective Antigen Prediction = 0.5036	Probable ANTIGEN	Non-Virulent	-0.996
>WP_002964855.1 MULTISPECIES: GlcG/HbpS family heme-binding protein [Brucella] Overall Protective Antigen Prediction	Overall Protective Antigen Prediction = 0.6215	Probable ANTIGEN	Non-Virulent	-1005
>WP_002964389.1 MULTISPECIES: lactoylglutathione lyase [Brucella] Overall Protective Antigen Prediction	Overall Protective Antigen Prediction = 0.5267	Probable ANTIGEN	Non-Virulent	-1086
>ENT68902.1 hypothetical protein D627_00419 [Brucella melitensis B115] Overall Protective Antigen Prediction	Overall Protective Antigen Prediction = 0.4591	Probable ANTIGEN	Non-Virulent	-0.028
>ENT65659.1 polar-differentiation response regulator divK [Brucella melitensis B115] Overall Protective Antigen Prediction	Overall Protective Antigen Prediction = 0.4942	Probable ANTIGEN	Non-Virulent	-0.982
>WP_002966248.1 MULTISPECIES: acid-activated periplasmic chaperone HdeA [Brucella] Overall Protective Antigen Prediction	Overall Protective Antigen Prediction = 0.5538	Probable ANTIGEN	Non-Virulent	-0.971
>ENT67028.1 acyl carrier protein AcpXL [Brucella melitensis B115] Overall Protective Antigen Prediction	Overall Protective Antigen Prediction = 0.5235	Probable ANTIGEN	Non-Virulent	-0.114
>ENT65708.1 hypothetical protein D627_02331 [Brucella melitensis B115] Overall Protective Antigen Prediction	Overall Protective Antigen Prediction = 0.2670	Probable NON-ANTIGEN	Virulent	0.9658
>ENT68608.1 hypothetical protein D627_00119 [Brucella melitensis B115] Overall Protective Antigen Prediction	Overall Protective Antigen Prediction = 0.4547	Probable ANTIGEN	Non-Virulent	-0.734
>ENT66523.1 thioredoxin [Brucella melitensis B115] Overall Protective Antigen Prediction	Overall Protective Antigen Prediction = 0.4062	Probable ANTIGEN	Non-Virulent	-1037
>ENT69044.1 RNA polymerase-binding protein DksA [Brucella melitensis B115] Overall Protective Antigen Prediction	Overall Protective Antigen Prediction = 0.5239	Probable ANTIGEN	Virulent	0.5596
>ENT68579.1 ubiquinol-cytochrome c reductase, iron-sulfur subunit [Brucella melitensis B115] Overall Protective Antigen Prediction	Overall Protective Antigen Prediction = 0.5581	Probable ANTIGEN	Non-Virulent	-1034
>WP_004681622.1 MULTISPECIES: ABC transporter substrate-binding protein [Brucella] Overall Protective Antigen Prediction	Overall Protective Antigen Prediction = 0.4777	Probable ANTIGEN	Non-Virulent	-1034
>WP_002964988.1 MULTISPECIES: hypothetical protein [Brucella] Overall Protective Antigen Prediction	Overall Protective Antigen Prediction = 0.5354	Probable ANTIGEN	Non-Virulent	-1045
>WP_004684650.1 MULTISPECIES: peptidoglycan hydrolase inhibitor PhiA [Brucella] Overall Protective Antigen Prediction	Overall Protective Antigen Prediction = 0.4088	Probable ANTIGEN	Non-Virulent	-0.929
>ENT68499.1 hypothetical protein D627_00007 [Brucella melitensis B115] Overall Protective Antigen Prediction	Overall Protective Antigen Prediction = 0.6100	Probable ANTIGEN	Non-Virulent	-1027
>WP_002964621.1 MULTISPECIES: cold-shock protein [Brucella] Overall Protective Antigen Prediction	Overall Protective Antigen Prediction = 0.6907	Probable ANTIGEN	Non-Virulent	-0.165
>ENT67841.1 hypothetical protein D627_01558 [Brucella melitensis B115] Overall Protective Antigen Prediction	Overall Protective Antigen Prediction = 0.5175	Probable ANTIGEN	Non-Virulent	-1015
>ENT67416.1 exodeoxyribonuclease 7 small subunit [Brucella melitensis B115] Overall Protective Antigen Prediction	Overall Protective Antigen Prediction = 0.3211	Probable NON-ANTIGEN	Non-Virulent	-1050
>ENT67828.1 TIGR02300 family protein [Brucella melitensis B115] Overall Protective Antigen Prediction	Overall Protective Antigen Prediction = 0.7574	Probable ANTIGEN	Virulent	10716
>WP_002964949.1 MULTISPECIES: glutaredoxin 3 [Brucella] Overall Protective Antigen Prediction	Overall Protective Antigen Prediction = 0.5561	Probable ANTIGEN	Non-Virulent	-1005
>WP_004682439.1 MULTISPECIES: RidA family protein [Brucella] Overall Protective Antigen Prediction	Overall Protective Antigen Prediction = 0.3337	Probable NON-ANTIGEN	Non-Virulent	-0.987
>WP_002964144.1 MULTISPECIES: 2Fe-2S iron-sulfur cluster-binding protein [Brucella] Overall Protective Antigen Prediction	Overall Protective Antigen Prediction = 0.7040	Probable ANTIGEN	Non-Virulent	-0.586
>WP_002964850.1 MULTISPECIES: ferredoxin FdxA [Brucella] Overall Protective Antigen Prediction	Overall Protective Antigen Prediction = 0.6205	Probable ANTIGEN	Virulent	10295
>WP_004684010.1 MULTISPECIES: CreA family protein [Brucella] Overall Protective Antigen Prediction	Overall Protective Antigen Prediction = 0.2999	Probable NON-ANTIGEN	Non-Virulent	-0.878
>ENT65917.1 hypothetical protein D627_02541 [Brucella melitensis B115] Overall Protective Antigen Prediction	Overall Protective Antigen Prediction = 0.3563	Probable NON-ANTIGEN	Virulent	0.9668
>WP_004683696.1 MULTISPECIES: SPOR domain-containing protein [Brucella] Overall Protective Antigen Prediction	Overall Protective Antigen Prediction = 0.6522	Probable ANTIGEN	Non-Virulent	-1027
>ENT65514.1 FolD protein [Brucella melitensis B115] Overall Protective Antigen Prediction	Overall Protective Antigen Prediction = 0.4420	Probable ANTIGEN	Non-Virulent	-1058
>ENT65930.1 hypothetical protein D627_02555 [Brucella melitensis B115] Overall Protective Antigen Prediction	Overall Protective Antigen Prediction = 0.3428	Probable NON-ANTIGEN	Non-Virulent	-1070
>ENT66066.1 hypothetical protein D627_02691 [Brucella melitensis B115] Overall Protective Antigen Prediction	Overall Protective Antigen Prediction = 0.6093	Probable ANTIGEN	Virulent	10381
>ENT66373.1 glucokinase [Brucella melitensis B115] Overall Protective Antigen Prediction	Overall Protective Antigen Prediction = 0.6492	Probable ANTIGEN	Non-Virulent	-1027
>ENT66374.1 methylglyoxal synthase [Brucella melitensis B115] Overall Protective Antigen Prediction	Overall Protective Antigen Prediction = 0.5054	Probable ANTIGEN	Non-Virulent	-0.969
>ENT66383.1 hypothetical protein D627_03017 [Brucella melitensis B115] Overall Protective Antigen Prediction	Overall Protective Antigen Prediction = 0.3303	Probable NON-ANTIGEN	Non-Virulent	-0.310
>ENT67390.1 acyl carrier protein [Brucella melitensis B115] Overall Protective Antigen Prediction	Overall Protective Antigen Prediction = 0.2889	Probable NON-ANTIGEN	Non-Virulent	-0.676
>ENT67813.1 hypothetical protein D627_01529 [Brucella melitensis B115] Overall Protective Antigen Prediction	Overall Protective Antigen Prediction = 0.5435	Probable ANTIGEN	Non-Virulent	-0.880
>ENT67855.1 hypothetical protein D627_01572 [Brucella melitensis B115] Overall Protective Antigen Prediction	Overall Protective Antigen Prediction = 0.5893	Probable ANTIGEN	Non-Virulent	-1060
>ENT68150.1 hypothetical protein D627_01870 [Brucella melitensis B115] Overall Protective Antigen Prediction	Overall Protective Antigen Prediction = 1.0028	Probable ANTIGEN	Virulent	0.1193
>ENT68247.1 N5-carboxyaminoimidazole ribonucleotide synthase [Brucella melitensis B115] Overall Protective Antigen Prediction	Overall Protective Antigen Prediction = 0.3966	Probable NON-ANTIGEN	Non-Virulent	-0.946
>ENT68475.1 hypothetical protein D627_00654 [Brucella melitensis B115] Overall Protective Antigen Prediction	Overall Protective Antigen Prediction = 0.5675	Probable ANTIGEN	Non-Virulent	-0.764
>ENT68962.1 bifunctional enzyme ispD/ispF [Brucella melitensis B115] Overall Protective Antigen Prediction	Overall Protective Antigen Prediction = 0.4449	Probable ANTIGEN	Non-Virulent	-1091
>ENT69005.1 phosphoribosyl-AMP cyclohydrolase [Brucella melitensis B115] Overall Protective Antigen Prediction	Overall Protective Antigen Prediction = 0.5727	Probable ANTIGEN	Non-Virulent	-0.800
>ENT69068.1 glutathione-disulfide reductase [Brucella melitensis B115] Overall Protective Antigen Prediction	Overall Protective Antigen Prediction = 0.5486	Probable ANTIGEN	Non-Virulent	-0.934
>ENT69082.1 hypothetical protein D627_00602 [Brucella melitensis B115] Overall Protective Antigen Prediction	Overall Protective Antigen Prediction = 0.3994	Probable NON-ANTIGEN	Non-Virulent	-1080
>WP_002964058.1 MULTISPECIES: cysteine desulfurase [Brucella] Overall Protective Antigen Prediction	Overall Protective Antigen Prediction = 0.2976	Probable NON-ANTIGEN	Non-Virulent	-1017
>WP_002964239.1 MULTISPECIES: RNA chaperone Hfq [Brucellaceae] Overall Protective Antigen Prediction	Overall Protective Antigen Prediction = 0.2884	Probable NON-ANTIGEN	Virulent	0.9994
>WP_002964351.1 MULTISPECIES: 50S ribosomal protein L24 [Brucella] Overall Protective Antigen Prediction	Overall Protective Antigen Prediction = 0.7475	Probable ANTIGEN	Non-Virulent	-0.605
>WP_002964382.1 MULTISPECIES: gamma carbonic anhydrase family protein [Brucella] Overall Protective Antigen Prediction	Overall Protective Antigen Prediction = 0.4257	Probable ANTIGEN	Virulent	0.5509
>WP_002964645.1 MULTISPECIES: adenine phosphoribosyltransferase [Brucella] Overall Protective Antigen Prediction	Overall Protective Antigen Prediction = 0.3541	Probable NON-ANTIGEN	Non-Virulent	-0.992
>WP_002965004.1 MULTISPECIES: hydroxyacylglutathione hydrolase [Brucella] Overall Protective Antigen Prediction	Overall Protective Antigen Prediction = 0.5017	Probable ANTIGEN	Non-Virulent	-1023
>WP_002965330.1 MULTISPECIES: 4a-hydroxytetrahydrobiopterin dehydratase [Brucella] Overall Protective Antigen Prediction	Overall Protective Antigen Prediction = 0.5074	Probable ANTIGEN	Non-Virulent	-0.726
>WP_002965766.1 MULTISPECIES: DUF1737 domain-containing protein [Brucella/Ochrobactrum group] Overall Protective Antigen Prediction	Overall Protective Antigen Prediction = 0.4520	Probable ANTIGEN	Non-Virulent	-0.922
>WP_002965776.1 MULTISPECIES: RpiB/LacA/LacB family sugar-phosphate isomerase [Brucella] Overall Protective Antigen Prediction	Overall Protective Antigen Prediction = 0.6336	Probable ANTIGEN	Non-Virulent	-0.961
>WP_002966417.1 MULTISPECIES: MaoC family dehydratase N-terminal domain-containing protein [Brucella] Overall Protective Antigen Prediction	Overall Protective Antigen Prediction = 0.5641	Probable ANTIGEN	Non-Virulent	-0.606
>WP_002967073.1 MULTISPECIES: alpha-D-glucose phosphate-specific phosphoglucomutase [Brucella] Overall Protective Antigen Prediction	Overall Protective Antigen Prediction = 0.5561	Probable ANTIGEN	Non-Virulent	-1026
>WP_002967816.1 MULTISPECIES: bifunctional nicotinamidase/pyrazinamidase [Brucella] Overall Protective Antigen Prediction	Overall Protective Antigen Prediction = 0.4075	Probable ANTIGEN	Virulent	0.5504
>WP_002970923.1 MULTISPECIES: invasion associated locus B family protein [Brucella] Overall Protective Antigen Prediction	Overall Protective Antigen Prediction = 0.6870	Probable ANTIGEN	Virulent	10733
>WP_004681816.1 MULTISPECIES: peptide-methionine (R)-S-oxide reductase MsrB [Brucella] Overall Protective Antigen Prediction	Overall Protective Antigen Prediction = 0.5917	Probable ANTIGEN	Non-Virulent	-0.523
>WP_004682000.1 MULTISPECIES: carboxymuconolactone decarboxylase family protein [Brucella] Overall Protective Antigen Prediction	Overall Protective Antigen Prediction = 0.6467	Probable ANTIGEN	Non-Virulent	-0.661
>WP_004683406.1 MULTISPECIES: dihydroorotase [Brucella] Overall Protective Antigen Prediction	Overall Protective Antigen Prediction = 0.4205	Probable ANTIGEN	Non-Virulent	-1009
>WP_004684148.1 MULTISPECIES: tol-pal system protein YbgF [Brucella] Overall Protective Antigen Prediction	Overall Protective Antigen Prediction = 0.7315	Probable ANTIGEN	Virulent	10103
>WP_004684150.1 MULTISPECIES: hypothetical protein [Brucella] Overall Protective Antigen Prediction	Overall Protective Antigen Prediction = 0.8501	Probable ANTIGEN	Virulent	10469
>WP_004684154.1 MULTISPECIES: inositol monophosphatase family protein [Brucella] Overall Protective Antigen Prediction	Overall Protective Antigen Prediction = 0.3658	Probable NON-ANTIGEN	Non-Virulent	-1012
>WP_004684432.1 MULTISPECIES: acyl-CoA thioesterase II [Brucella] Overall Protective Antigen Prediction	Overall Protective Antigen Prediction = 0.3305	Probable NON-ANTIGEN	Non-Virulent	-0.935
>ENT67439.1 Sua5/YciO/YrdC/YwlC family protein [Brucella melitensis B115] Overall Protective Antigen Prediction	Overall Protective Antigen Prediction = 0.5509	Probable ANTIGEN	Non-Virulent	-0.999
>ENT68635.1 hypothetical protein D627_00146 [Brucella melitensis B115] Overall Protective Antigen Prediction	Overall Protective Antigen Prediction = 0.4442	Probable ANTIGEN	Non-Virulent	-1045
>ENT67391.1 nodulation protein G [Brucella melitensis B115] Overall Protective Antigen Prediction	Overall Protective Antigen Prediction = 0.5866	Probable ANTIGEN	Non-Virulent	-0.866
>WP_004684164.1 MULTISPECIES: transketolase [Brucella] Overall Protective Antigen Prediction	Overall Protective Antigen Prediction = 0.5002	Probable ANTIGEN	Non-Virulent	-0.999
>WP_004680953.1 MULTISPECIES: zinc ABC transporter substrate-binding protein ZnuA [Brucella] Overall Protective Antigen Prediction	Overall Protective Antigen Prediction = 0.6415	Probable ANTIGEN	Non-Virulent	-0.988
>ENT68889.1 alkaline phosphatase [Brucella melitensis B115] Overall Protective Antigen Prediction	Overall Protective Antigen Prediction = 0.6036	Probable ANTIGEN	Non-Virulent	-1032
Supplementary Table 2: Immunogenic candidates for OCB Brucellin proteins, predicted using Vaxijen and VirulentPred. The proteins identified as immunogenic by at least one tool are highlighted in bold
Vaxijen antigen: 151	Supplementary Table 2-3: Immunogenic candidates for OCB Brucellin proteins, predicted using Vaxijen and VirulentPred. The proteins identified as immunogenic by at least one tool are highlighted in bold
VirPred: 30
vaxijen e VirPred:25
156 protein per Virpred opure Vaxijen - in green

## Sheet: Common  immunogenic protein
	Entry	Name	Length (AA)
1	ENT68608.1	hypothetical protein D627_00119	129
2	WP_004684650.1	peptidoglycan hydrolase inhibitor PhiA	161
3	WP_004681883.1	bacterioferritin	161
4	ENT67944.1	phosphoribosyl-ATP pyrophosphatase	107
5	ENT67669.1	hypothetical protein D627_01385	456
6	ENT67182.1	hypothetical protein D627_00892	497
7	WP_002964581.1	outer membrane protein BP26/OMP28	250
8	ENT67950.1	ATP-dependent protease subunit HslV	184
9	WP_002966849.1	cell envelope integrity protein EipB	280
10	WP_004683843.1	phosphopyruvate hydratase	425
11	ENT68579.1	ubiquinol-cytochrome c reductase, iron-sulfur subunit	187
12	WP_002967690.1	single-stranded DNA-binding protein	168
13	WP_002964611.1	DUF1176 domain-containing protein	351
14	ENT67728.1	S-(hydroxymethyl)glutathione dehydrogenase	370
15	WP_004683101.1	50S ribosomal protein L9	189
16	WP_004684586.1	beta-ketoacyl-ACP synthase I	407
17	ENT68135.1	hypothetical protein D627_01855	458
18	ENT68957.1	dihydrolipoyl dehydrogenase	487
19	WP_004689731.1	pyruvate dehydrogenase complex dihydrolipoamide acetyltransferase	447
20	ENT68291.1	protein tolB	443
21	ENT65659.1	polar-differentiation response regulator divK	123
22	ENT66035.1	chaperonin	98
23	ENT68975.1	DNA-binding protein HRL18	91
24	WP_002964610.1	transcription elongation factor GreA	157
25	ENT65973.1	hypothetical protein D627_02598	350
26	WP_002964825.1	DUF1192 domain-containing protein	63
27	ENT68926.1	ribosome-recycling factor	186
28	ENT68848.1	50S ribosomal protein L7/L12	124
29	ENT66980.1	acetyl-CoA carboxylase, biotin carboxyl carrier protein	156
30	WP_002965314.1	hypothetical protein	62
31	WP_002972093.1	superoxide dismutase family protein	173
32	ENT65551.1	hypothetical protein D627_02171	288
33	WP_002965202.1	PstS family phosphate ABC transporter substrate-binding protein	348
34	WP_004681866.1	peptide ABC transporter substrate-binding protein	525
35	WP_002963881.1	amino acid ABC transporter substrate-binding protein	343
36	WP_002964766.1	dUTP diphosphatase	157
37	ENT65592.1	hypothetical protein D627_02212	421
38	WP_002965460.1	ABC transporter substrate-binding protein	322
39	WP_004686219.1	ABC transporter substrate-binding protein	321
40	ENT65602.1	hypothetical protein D627_02222	257
41	ENT68895.1	hypothetical protein D627_00412	329
42	WP_002965212.1	DNA starvation/stationary phase protection protein Dps	165
43	ENT67038.1	hypothetical protein D627_00743	107
44	WP_002966369.1	DUF4170 domain-containing protein	83
45	WP_004681017.1	D-xylose ABC transporter substrate-binding protein	339
46	ENT68061.1	cysteine synthase A	327
47	WP_004681928.1	ABC transporter substrate-binding protein	390
48	ENT67498.1	hypothetical protein D627_01210	173
49	ENT69069.1	hypothetical protein D627_00589	178
50	ENT68897.1	hypothetical protein D627_00414	120
51	WP_002967978.1	peptidylprolyl isomerase	331
52	WP_004682225.1	D-ribose ABC transporter substrate-binding protein	315
53	WP_002964389.1	lactoylglutathione lyase	146
54	WP_004684242.1	branched-chain amino acid ABC transporter substrate-binding protein	371
55	WP_004681622.1	ABC transporter substrate-binding protein	421
56	WP_002966248.1	acid-activated periplasmic chaperone HdeA	114
57	ENT68917.1	hypothetical protein D627_00434	140
58	ENT69044.1	RNA polymerase-binding protein DksA	138
59	ENT67028.1	acyl carrier protein AcpXL	93
60	WP_004684652.1	sulfate ABC transporter substrate-binding protein	342
61	ENT67626.1	hypothetical protein D627_01341	439
62	ENT67289.1	superoxide dismutase	199
63	ENT67689.1	protein grpE	226
64	ENT67021.1	hypothetical protein D627_00726	262
65	ENT66457.1	hypothetical protein D627_03092	278
66	WP_002967303.1	peptide ABC transporter substrate-binding protein	525
67	WP_004682023.1	ABC transporter substrate-binding protein	341
68	ENT66463.1	hypothetical protein D627_03098	401
69	ENT67372.1	hypothetical protein D627_01084	161
70	ENT67407.1	hypothetical protein D627_01119	121
71	WP_002964855.1	GlcG/HbpS family heme-binding protein	143
72	WP_004682068.1	ABC transporter substrate-binding protein	411
73	ENT67928.1	thioredoxin C-1	107
74	ENT65917.1	hypothetical protein D627_02541	130
75	ENT68988.1	hypothetical protein D627_00505	168
76	WP_002971243.1	invasion associated locus B family protein	205
77	ENT67828.1	TIGR02300 family protein	127
78	ENT68770.1	hypothetical protein D627_00283	334
79	ENT65708.1	hypothetical protein D627_02331	104
80	WP_004684719.1	fumarylacetoacetate hydrolase family protein	281
81	ENT67350.1	hypothetical protein D627_01062	272
82	ENT65610.1	hypothetical protein D627_02230	134
83	WP_004684447.1	dihydrolipoyl dehydrogenase	467
84	ENT66111.1	hypothetical protein D627_02736	367
85	ENT68133.1	porphobilinogen deaminase	328
86	ENT68987.1	hypothetical protein D627_00504	196
87	WP_002964850.1	ferredoxin FdxA	112
88	WP_004681835.1	cupin domain-containing protein	132
89	ENT67343.1	5-hydroxyisourate hydrolase	118
90	WP_002963624.1	invasion associated locus B family protein	208
91	WP_002972089.1	siderophore ABC transporter substrate-binding protein	309
92	WP_004684587.1	MetQ/NlpA family ABC transporter substrate-binding protein	259
93	WP_002966234.1	catalase KatA	499
94	WP_002964988.1	hypothetical protein	180
95	ENT67800.1	hypothetical protein D627_01516	334
96	ENT66404.1	hypothetical protein D627_03039	492
97	WP_002967344.1	ABC transporter substrate-binding protein	348
98	WP_002966589.1	amino acid ABC transporter substrate-binding protein	406
99	WP_002966226.1	iron transporter	182
100	ENT68548.1	hypothetical protein D627_00059	322
101	WP_002965160.1	PTS sugar transporter subunit IIA	133
102	WP_002964144.1	2Fe-2S iron-sulfur cluster-binding protein	107
103	ENT68304.1	hypothetical protein D627_02031	465
104	ENT68645.1	hypothetical protein D627_00157	367
105	WP_002966387.1	chaperonin GroEL	546
106	ENT68740.1	hypothetical protein D627_00252	252
107	WP_004681934.1	sn-glycerol-3-phosphate ABC transporter substrate-binding protein UgpB	433
108	ENT68902.1	hypothetical protein D627_00419	180
109	ENT67841.1	hypothetical protein D627_01558	622
110	ENT66523.1	thioredoxin	329
111	ENT67839.1	hypothetical protein D627_01556	368
112	ENT68049.1	hypothetical protein D627_01768	238
113	WP_004685697.1	DegQ family serine endoprotease	474
114	ENT67252.1	hypothetical protein D627_00963	513
115	WP_004683696.1	SPOR domain-containing protein	984
116	WP_004684435.1	VOC family protein	123
117	ENT68499.1	hypothetical protein D627_00007	329
118	ENT68170.1	carboxy-terminal-processing protease	442
119	WP_002964621.1	cold-shock protein	71
120	ENT66983.1	hypothetical protein D627_00687	156
121	ENT65492.1	nickel ABC transporter, nickel/metallophore periplasmic binding protein	526
122	WP_002964949.1	glutaredoxin 3	88
123	ENT68713.1	hypothetical protein D627_00225	524
Supplementary Table 2-4 Common potential immunogenic proteins identified in Brucellin produced by ANSES, IZSAM, and OCB.
