# Supplementary material for: Identifying immunoreactive proteins in brucellin for enhanced brucellosis diagnosis: a proteomic approach
Source: Front Microbiol. 2025 Jul 30;16:1641710. doi: 10.3389/fmicb.2025.1641710 (PMC12343572; doi:10.3389/fmicb.2025.1641710)
Supplement: Supplementary file 3 [file Table_3.xlsx]

## Sheet: BLASTp
Supplementary Table S3: Identification of homologs of Brucellin potential antigens through BLASTp analysis. The research was performed against key Brucella species and cross-reactive bacteria. Non-homologous proteins are idicated by the symbol "o". The criteria for defining non-homologous proteins were set as follows: sequence identity lower than 95% for Brucella species and below 35% for cross r…
Entry	Protein names	Yersinia enterocolitica O:9	Pseudomonas aeruginosa	Bordetella bronchiseptica	Actinobacillus equuli	Streptococcus spp.	Staphylococcus spp.	Moraxella spp.	Salmonella spp.	Campylobacter jejuni	E.coli	Francisella spp.	B. ovis	B. abortus	B. suis	Ochrobactrum anthropi	Ochrobactrum intermedium	Rhizobium leguminosarum	Rhizobium/Agrobacterium group	Rhizobium tropici
ENT65492.1	nickel ABC transporter, nickel/metallophore periplasmic binding protein	o		o	o					o		o				o		o		o
ENT65551.1	hypothetical protein D627_02171	o		o	o			o		o		o
ENT65592.1	hypothetical protein D627_02212	o		o	o			o		o		o
ENT65602.1	hypothetical protein D627_02222									o		o
ENT65610.1	hypothetical protein D627_02230	o	o	o	o	o	o	o	o	o		o								o
ENT65659.1	polar-differentiation response regulator divK				o					o		o
ENT65708.1	hypothetical protein D627_02331	o	o	o	o	o	o	o	o	o		o
ENT65917.1	hypothetical protein D627_02541	o	o	o	o		o	o	o	o		o
ENT65973.1	hypothetical protein D627_02598	o		o				o		o		o
ENT66035.1	chaperonin
ENT66111.1	hypothetical protein D627_02736	o		o	o							o
ENT66404.1	hypothetical protein D627_03039	o	o		o	o	o	o		o	o	o
ENT66457.1	hypothetical protein D627_03092
ENT66463.1	hypothetical protein D627_03098	o			o			o				o
ENT66523.1	thioredoxin								o		o
ENT66980.1	acetyl-CoA carboxylase, biotin carboxyl carrier protein
ENT66983.1	hypothetical protein D627_00687	o	o	o	o	o	o	o		o	o	o
ENT67021.1	hypothetical protein D627_00726			o						o		o
ENT67028.1	acyl carrier protein AcpXL	o			o							o
ENT67038.1	hypothetical protein D627_00743	o	o	o	o	o	o	o		o		o								o
ENT67182.1	hypothetical protein D627_00892
ENT67252.1	hypothetical protein D627_00963
ENT67289.1	superoxide dismutase
ENT67343.1	5-hydroxyisourate hydrolase	o		o	o		o					o
ENT67350.1	hypothetical protein D627_01062	o	o	o	o	o	o	o		o		o
ENT67372.1	hypothetical protein D627_01084					o	o			o
ENT67407.1	hypothetical protein D627_01119	o		o	o	o		o	o	o		o						o		o
ENT67498.1	hypothetical protein D627_01210	o	o	o	o	o		o	o	o		o
ENT67626.1	hypothetical protein D627_01341	o	o	o	o		o	o	o	o		o						o
ENT67669.1	hypothetical protein D627_01385	o					o	o		o		o
ENT67689.1	protein grpE
ENT67728.1	S-(hydroxymethyl)glutathione dehydrogenase	o
ENT67800.1	hypothetical protein D627_01516	o			o	o	o	o		o		o
ENT67828.1	TIGR02300 family protein	o	o	o	o	o	o	o		o		o
ENT67839.1	hypothetical protein D627_01556				o			o		o		o
ENT67841.1	hypothetical protein D627_01558			o	o							o
ENT67928.1	thioredoxin C-1
ENT67944.1	phosphoribosyl-ATP pyrophosphatase
ENT67950.1	ATP-dependent protease subunit HslV							o
ENT68049.1	hypothetical protein D627_01768					o
ENT68061.1	cysteine synthase A
ENT68133.1	porphobilinogen deaminase
ENT68135.1	hypothetical protein D627_01855	o	o	o	o	o	o	o	o	o	o	o						o		o
ENT68170.1	carboxy-terminal-processing protease	o			o			o
ENT68291.1	protein tolB	o	o		o	o		o	o	o	o	o
ENT68304.1	hypothetical protein D627_02031	o	o	o	o	o		o		o		o
ENT68499.1	hypothetical protein D627_00007			o		o	o	o		o		o
ENT68548.1	hypothetical protein D627_00059	o		o	o			o		o		o
ENT68579.1	ubiquinol-cytochrome c reductase, iron-sulfur subunit	o			o					o		o
ENT68608.1	hypothetical protein D627_00119
ENT68645.1	hypothetical protein D627_00157	o	o	o	o			o		o		o						o		o
ENT68713.1	hypothetical protein D627_00225									o
ENT68740.1	hypothetical protein D627_00252	o	o	o	o	o	o	o	o	o	o							o		o
ENT68770.1	hypothetical protein D627_00283									o		o
ENT68848.1	50S ribosomal protein L7/L12
ENT68895.1	hypothetical protein D627_00412	o						o				o
ENT68897.1	hypothetical protein D627_00414	o	o		o	o	o	o	o	o	o	o
ENT68902.1	hypothetical protein D627_00419				o					o		o								o
ENT68917.1	hypothetical protein D627_00434	o		o						o
ENT68926.1	ribosome-recycling factor
ENT68957.1	dihydrolipoyl dehydrogenase	o
ENT68975.1	DNA-binding protein HRL18
ENT68987.1	hypothetical protein D627_00504			o						o		o
ENT68988.1	hypothetical protein D627_00505
ENT69044.1	RNA polymerase-binding protein DksA									o
ENT69069.1	hypothetical protein D627_00589	o		o	o	o	o	o	o	o		o
WP_002963624.1	invasion associated locus B family protein	o	o	o	o			o	o	o		o
WP_002963881.1	amino acid ABC transporter substrate-binding protein				o			o				o
WP_002964144.1	2Fe-2S iron-sulfur cluster-binding protein									o
WP_002964389.1	lactoylglutathione lyase									o
WP_002964581.1	outer membrane protein BP26/OMP28	o		o	o	o	o	o	o	o	o	o
WP_002964610.1	transcription elongation factor GreA
WP_002964611.1	DUF1176 domain-containing protein	o	o	o	o	o	o	o	o	o	o	o						o		o
WP_002964621.1	cold-shock protein
WP_002964766.1	dUTP diphosphatase
WP_002964825.1	DUF1192 domain-containing protein	o	o	o	o	o	o	o	o	o	o	o						o
WP_002964850.1	ferredoxin FdxA				o
WP_002964855.1	GlcG/HbpS family heme-binding protein	o		o	o		o	o		o		o								o
WP_002964949.1	glutaredoxin 3
WP_002964988.1	hypothetical protein	o	o	o	o	o	o	o	o	o	o	o						o		o
WP_002965160.1	PTS sugar transporter subunit IIA	o		o	o							o
WP_002965202.1	PstS family phosphate ABC transporter substrate-binding protein	o		o	o		o	o	o			o
WP_002965212.1	DNA starvation/stationary phase protection protein Dps			o			o	o		o		o						o		o
WP_002965314.1	hypothetical protein	o	o	o	o	o	o	o	o	o	o	o						o	o	o
WP_002965460.1	ABC transporter substrate-binding protein	o		o		o	o			o		o						o		o
WP_002966226.1	iron transporter				o			o								o	o			o
WP_002966234.1	catalase KatA
WP_002966248.1	acid-activated periplasmic chaperone HdeA	o		o	o	o	o	o		o		o					o	o	o	o
WP_002966369.1	DUF4170 domain-containing protein	o	o	o	o	o	o	o		o		o
WP_002966387.1	chaperonin GroEL
WP_002966589.1	amino acid ABC transporter substrate-binding protein	o	o		o	o	o	o	o	o	o	o					o	o		o
WP_002966849.1	cell envelope integrity protein EipB	o	o	o	o	o		o		o		o
WP_002967303.1	peptide ABC transporter substrate-binding protein			o	o	o	o					o
WP_002967344.1	ABC transporter substrate-binding protein	o		o				o		o		o
WP_002967690.1	single-stranded DNA-binding protein
WP_002967978.1	peptidylprolyl isomerase		o		o
WP_002971243.1	invasion associated locus B family protein	o	o	o	o	o		o	o	o	o	o
WP_002972089.1	siderophore ABC transporter substrate-binding protein			o								o						o		o
WP_002972093.1	superoxide dismutase family protein																	o		o
WP_004681017.1	D-xylose ABC transporter substrate-binding protein			o				o		o		o
WP_004681622.1	ABC transporter substrate-binding protein	o		o	o	o		o		o		o								o
WP_004681835.1	cupin domain-containing protein	o										o
WP_004681866.1	peptide ABC transporter substrate-binding protein			o			o
WP_004681883.1	bacterioferritin				o					o
WP_004681928.1	ABC transporter substrate-binding protein	o			o			o	o	o		o
WP_004681934.1	sn-glycerol-3-phosphate ABC transporter substrate-binding protein UgpB				o	o		o		o		o
WP_004682023.1	ABC transporter substrate-binding protein											o
WP_004682068.1	ABC transporter substrate-binding protein	o	o	o	o	o		o		o		o						o
WP_004682225.1	D-ribose ABC transporter substrate-binding protein			o	o			o		o		o
WP_004683101.1	50S ribosomal protein L9									o
WP_004683696.1	SPOR domain-containing protein	o	o	o	o			o	o	o		o
WP_004683843.1	phosphopyruvate hydratase
WP_004684242.1	branched-chain amino acid ABC transporter substrate-binding protein				o			o		o		o
WP_004684435.1	VOC family protein	o			o		o	o				o
WP_004684447.1	dihydrolipoyl dehydrogenase
WP_004684586.1	beta-ketoacyl-ACP synthase I
WP_004684587.1	MetQ/NlpA family ABC transporter substrate-binding protein
WP_004684650.1	peptidoglycan hydrolase inhibitor PhiA	o	o	o	o	o	o	o	o	o	o	o						o	o	o
WP_004684652.1	sulfate ABC transporter substrate-binding protein									o		o
WP_004684719.1	fumarylacetoacetate hydrolase family protein				o					o
WP_004685697.1	DegQ family serine endoprotease										o	o
WP_004686219.1	ABC transporter substrate-binding protein	o			o					o
WP_004689731.1	pyruvate dehydrogenase complex dihydrolipoamide acetyltransferase		o	o	o		o			o	o	o
